# Supplementary material for: Multiomics profile and prognostic gene signature of m6A regulators in uterine corpus endometrial carcinoma
Source: J Cancer. 2020 Sep 9;11(21):6390–401. doi: 10.7150/jca.46386 (PMC7532517; doi:10.7150/jca.46386)
Supplement: Supplementary file 2 — Supplementary table S1-4. [file jcav11p6390s2.xlsx]

## Sheet: Supplementary Table 1
Samples	Age	BMI	Histological_type	Stage	Grade	Days	vital_status	Stage	SNV	CNV	SNV_OR_SNV	YTHDC2	IGF2BP2	YTHDC1	ALKBH5	HNRNPC	ZC3H13	IGF2BP3	FTO	METTL14	WTAP	YTHDF1	IGF2BP1	RBM15	KIAA1429	METTL3	YTHDF3	YTHDF2	METTL3_ratio	METTL14_ratio	WTAP_ratio	KIAA1429_ratio	RBM15_ratio	ZC3H13_ratio	YTHDC1_ratio	YTHDC2_ratio	YTHDF3_ratio	YTHDF1_ratio	YTHDF2_ratio	HNRNPC_ratio	IGF2BP1_ratio	IGF2BP2_ratio	IGF2BP3_ratio	FTO_ratio	ALKBH5_ratio
TCGA-2E-A9G8	59	28.8044	Endometrioid endometrial adenocarcinoma	Stage III	G2	1249	0	high	0	1	1	9.51058	12.3112	11.0871	11.6379	13.8913	9.49527	7.33711	9.18112	9.15049	11.4663	11.3007	4.67825	9.09906	10.9045	10.4138	10.977	12.1206	0.1403	0.1001	0.1344	0.6385	0.1273	-0.8111	0.3476	0.1031	0.6381	0.679	0.6401	0.1403	0.1387	0.6338	0.1149	0.1186	-0.8268
TCGA-5B-A90C	69	39.2565	Endometrioid endometrial adenocarcinoma	Stage IA	G2	1202	0	low	0	1	1	9.82133	11.0838	11.1519	10.8653	14.6436	11.7055	5.04758	9.40361	8.73034	11.3208	11.0098	3.46184	8.98815	11.0898	10.356	11.0939	11.7356	-0.0312	-0.5334	-0.0044	0.5826	0.3168	0.009	-0.4628	-0.4641	0.5662	0.385	-0.0226	1.0288	-1.2575	0.5388	0.0032	-0.4615	-0.5075
TCGA-5S-A9Q8	51	32.7694	Endometrioid endometrial adenocarcinoma	Stage IIIA	G2	313	0	high	0	1	1	9.6729	6.71484	11.0983	11.3397	13.6028	10.2576	5.02341	9.77895	8.79702	11.0199	10.6223	4.91594	8.65051	10.2702	10.8322	10.3388	11.2005	-0.016	0.0218	0.0056	0.0134	0.0065	-0.956	0.0168	0.0088	0.0134	-0.0169	-0.0283	-0.016	-0.0421	0.0076	0.0056	-0.0222	-0.0523
TCGA-A5-A0G1	67	20.9042	Serous endometrial adenocarcinoma	Stage IA	G3	3251	1	low	1	0	1	9.60385	10.9744	11.4836	11.4267	12.9145	10.7502	8.50426	9.98438	9.49858	11.1918	11.0771	7.90754	8.2395	10.5161	9.6016	10.3281	11.1653	0.0259	0.0237	0.02	0.0152	0.0125	0.0207	0.0243	0.0175	0.0152	-0.1483	0.009	0.0259	0.0249	0.0198	0.0103	0.008	0.0116
TCGA-A5-A0G2	57	25.9695	Serous endometrial adenocarcinoma	Stage IIIB	G3	4549	0	high	1	1	1	8.68043	12.0815	11.4322	12.1798	13.7875	10.8912	9.34603	10.1186	8.55307	10.9406	11.7952	6.04284	9.7757	10.9951	10.6132	10.7204	11.257	0.0549	-0.2246	-0.2659	0.0911	-0.2568	-0.2569	-0.2444	-0.2425	0.0525	0.262	-0.2882	0.0549	0.0259	0.1004	0.0936	0.0396	0.0389
TCGA-A5-A0G3	61	23.5078	Serous endometrial adenocarcinoma	Stage IIIC2	G3	1428	0	high	0	1	1	7.96301	11.284	10.6283	11.6549	13.046	10.3052	12.3763	9.23399	7.9116	10.782	11.1869	7.3868	8.54498	10.2689	10.5977	9.59138	11.285	-0.2135	-0.4506	0.0218	0.0393	0.2382	-0.3416	-0.4497	0.0181	0.0311	0.3517	0.2859	-0.2135	0.0367	0.2838	2.2827	-0.8357	-0.3066
TCGA-A5-A0G5	73	18.75	Serous endometrial adenocarcinoma	Stage IB	G3	1126	0	low	0	1	1	8.9996	11.3363	10.9326	11.9234	12.7422	10.2988	4.89285	10.5228	8.15782	10.6113	11.4279	4.25677	8.67195	10.712	9.83471	10.0609	11.2109	-0.1877	-0.1917	-0.1809	0.1255	0.1261	-0.1895	-0.2073	-0.1854	0.1232	0.4086	0.107	-0.1877	-0.1462	0.7291	-0.1959	0.0973	0.1202
TCGA-A5-A0G9	79	27.7177	Endometrioid endometrial adenocarcinoma	Stage IB	G3	2540	0	low	0	0	0	8.95199	4.40087	10.9435	11.7667	13.6533	10.7752	4.131	10.474	8.81338	10.896	11.2264	3.72443	8.32567	10.2605	9.85734	9.78501	11.5105	-0.0617	-0.0489	-0.0487	0.0189	-0.0444	-0.0498	-0.0419	-0.0484	0.0189	-0.0586	-0.0283	-0.0617	-0.0424	-0.0538	-0.0154	-0.0435	-0.0321
TCGA-A5-A0GA	67	31.1419	Endometrioid endometrial adenocarcinoma	Stage IIIC2	G3	543	1	high	0	1	1	9.53816	8.77432	11.1176	11.268	13.6143	10.4786	5.3417	10.1871	9.15585	10.7806	10.7863	4.09747	9.07083	10.8557	11.1705	10.8135	11.5432	-0.0192	-0.0166	-0.0197	-0.0168	-0.0231	-0.4571	-0.0133	-0.0212	-0.0168	-0.0397	-0.0245	-0.0192	-0.0081	-0.0129	-0.0185	-0.0237	-0.0263
TCGA-A5-A0GB	65	44.8118	Endometrioid endometrial adenocarcinoma	Stage IB	G3	997	0	low	1	0	1	9.82171	7.12209	11.2443	12.2581	14.1352	11.5409	9.35177	10.6967	9.19476	10.9263	11.0199	3.64614	8.89954	10.851	10.6051	10.6435	11.999	0.0321	-0.0188	-0.0188	-0.0209	-0.051	-0.0106	-0.0393	-0.0251	-0.0209	-0.0138	-0.0225	0.0321	0.0023	-0.0217	-0.0125	-0.0185	-0.0049
TCGA-A5-A0GD	75	27.852	Endometrioid endometrial adenocarcinoma	Stage IA	G2	3423	1	low	0	0	0	9.57738	7.49437	11.0056	12.1282	13.2897	10.7681	5.0099	10.325	9.04823	10.6956	11.1298	4.96077	8.43248	10.1468	10.5319	10.345	11.4369	0.0235	-0.0033	0.0147	0.0175	-0.0015	0.0161	-0.0127	0.0034	0.0217	-0.0092	0.0062	0.0235	0.0054	0.0264	0.0162	0.0097	0.0139
TCGA-A5-A0GE	38	23.7253	Endometrioid endometrial adenocarcinoma	Stage IA	G2	3205	0	low	0	1	1	10.9769	6.0579	11.0076	11.8623	13.4081	10.5957	5.66345	10.3239	8.89711	10.8917	10.8541	3.86634	8.04594	10.8056	10.1806	10.7424	11.2435	-0.0627	-0.0577	-0.0727	0.3128	-0.0544	-0.0589	-0.0558	-0.0665	0.295	-0.0666	-0.0571	-0.0627	-0.0578	-0.0649	-0.059	-0.0701	-0.0482
TCGA-A5-A0GG	76	25	Endometrioid endometrial adenocarcinoma	Stage IA	G1	3762	0	low	0	1	1	9.96221	6.39947	10.9267	11.9116	13.3628	11.0236	5.23022	9.90653	9.22397	10.9802	11.1874	3.15214	8.15389	10.2968	10.1669	10.4076	11.355	0.0126	0.0211	0.0254	0.0217	0.0272	0.0306	0.0163	0.026	0.0217	0.0129	0.0271	0.0126	0.0264	0.0149	0.0219	-0.2911	0.0377
TCGA-A5-A0GH	57	20.7008	Endometrioid endometrial adenocarcinoma	Stage IA	G3	2254	0	low	1	0	1	9.80641	12.1871	11.364	11.739	13.5724	10.818	9.31679	10.1269	9.35264	10.9892	11.1732	11.5612	8.66013	10.0698	10.2628	10.3592	11.0801	0.0213	-0.0364	0.0127	0.0287	-0.0148	0.0174	0.0169	-0.0175	-0.0378	0.0104	0.0111	0.0213	0.0176	0.0103	0.0137	-0.0157	0.012
TCGA-A5-A0GI	63	23.3844	Endometrioid endometrial adenocarcinoma	Stage IA	G2	2682	0	low	0	1	1	8.88749	4.18711	11.3414	10.8374	13.6673	11.0794	4.87857	10.4049	8.96192	10.6867	10.8505	3.89165	8.24791	10.2858	10.7798	9.43728	11.4183	-0.0132	-0.0176	-0.0209	-0.0213	-0.0316	-0.022	0.9968	-0.0217	-0.0213	-0.1003	-0.0247	-0.0132	-0.0124	-0.0174	-0.0168	-0.0211	-0.0161
TCGA-A5-A0GJ	44	43.2835	Endometrioid endometrial adenocarcinoma	Stage IA	G2	2000	0	low	0	1	1	8.23549	9.80311	10.8275	10.7908	12.9562	10.9831	5.11899	9.90075	7.64543	10.9378	11.9767	3.89443	8.17668	10.8596	10.2815	9.63431	10.9395	0.1731	-0.6608	0.1188	0.915	0.1172	0.1369	0.1363	0.1119	0.101	0.6278	0.1949	0.1731	-0.59	0.6025	0.1038	0.1649	-0.5717
TCGA-A5-A0GM	53	37.8906	Endometrioid endometrial adenocarcinoma	Stage IA	G1	1841	0	low	1	0	1	9.76325	4.64869	11.2782	11.3796	13.7232	11.3908	7.51676	9.93158	8.50214	11.36	11.3706	4.83001	7.92471	10.3013	10.6949	10.2492	11.446	0.0272	0	0.0011	-0.0014	-0.0026	-0.0025	-0.0015	-0.0041	-0.0014	0.0007	0.0025	0.0272	0.005	0.0073	0.0093	0.0017	0.0016
TCGA-A5-A0GN	65	25.2826	Endometrioid endometrial adenocarcinoma	Stage IB	G1	1841	0	low	0	1	1	9.47902	11.8853	10.9764	11.1917	13.3881	10.665	4.34959	9.68248	8.8877	11.0221	10.6765	3.85649	7.7993	10.6592	9.81993	10.3721	10.8588	-0.2702	-0.3157	-0.3016	0.1271	-0.2593	-0.2996	-0.2877	0.1293	0.1317	-0.2287	-0.2296	-0.2702	-0.2356	0.1344	0.1319	-0.2353	-0.2103
TCGA-A5-A0GP	58	23.4375	Endometrioid endometrial adenocarcinoma	Stage IA	G1	1416	0	low	1	0	1	9.32755	8.2452	11.192	11.9793	14.0568	11.1169	6.66044	9.77191	8.96438	11.4652	11.0588	4.16998	8.36616	10.2998	10.1276	10.1409	11.6259	0.0222	-0.0001	0.0009	0.0108	-0.0053	0.0047	-0.0163	0.0049	-0.0064	-0.036	-0.0061	0.0222	0.0071	0.0114	0.0024	0.0129	0.0096
TCGA-A5-A0GQ	76	25.3333	Endometrioid endometrial adenocarcinoma	Stage IB	G1	2247	0	low	0	0	0	9.96794	5.90214	11.3319	11.6814	13.2252	10.692	5.1391	9.77378	8.94188	11.3509	10.933	3.15214	8.1769	10.1357	10.2223	10.6047	11.3111	0.0164	0.0052	0.0084	0.0096	0.0092	0.0111	0.0093	0.0058	0.0023	0.0066	0.0154	0.0164	0.0128	0.0084	0.0003	0.015	0.0128
TCGA-A5-A0GR	69	28.089	Endometrioid endometrial adenocarcinoma	Stage IA	G2	1120	0	low	0	1	1	9.15561	10.2056	10.8838	11.1539	12.8353	10.5751	4.08538	9.69419	8.30383	11.0568	11.4061	7.57499	8.71446	10.2678	9.73062	11.2159	11.1684	0.0746	-0.2908	0.0886	0.0952	-0.3199	0.069	-0.2753	-0.2878	0.1056	0.0273	0.0669	0.0746	0.3366	0.6518	0.1084	0.1418	-0.3268
TCGA-A5-A0GU	58	37.1094	Endometrioid endometrial adenocarcinoma	Stage IA	G1	860	0	low	0	0	0	10.7692	4.75675	11.1177	11.6464	13.3163	11.0925	6.34782	10.6789	9.16046	10.9529	10.7661	4.50682	8.21732	10.19	9.83047	10.4468	11.3136	-0.0507	-0.0512	-0.0662	-0.0551	-0.1104	-0.0584	-0.0367	-0.0544	-0.0551	0.0394	-0.0742	-0.0507	-0.0583	-0.0564	-0.059	-0.0604	-0.0566
TCGA-A5-A0GV	67	25.2363	Endometrioid endometrial adenocarcinoma	Stage IA	G1	1643	0	low	0	1	1	10.1154	10.6226	11.2321	11.5965	12.5685	10.9825	5.18149	9.50127	9.05636	10.9258	11.4206	4.7562	9.11771	10.3106	9.61312	11.151	11.6167	-0.1305	-0.1411	-0.1439	-0.1401	-0.1454	-0.1661	-0.1321	-0.1524	-0.1401	-0.1094	-0.105	-0.1305	-0.118	-0.1412	0.4167	-0.1311	-0.1331
TCGA-A5-A0GW	46	24.3007	Endometrioid endometrial adenocarcinoma	Stage IA	G3	706	0	low	0	1	1	10.0684	5.94241	10.8136	11.6438	13.2963	10.7235	4.39369	10.1696	8.90576	10.9885	10.9372	3.63378	8.57962	10.4846	9.67895	10.9707	11.3814	0.0042	-0.0403	-0.0114	0.3275	-0.0208	-0.0127	-0.0428	-0.0431	0.3275	-0.008	-0.0084	0.0042	-0.0115	-0.0195	-0.0335	-0.0275	-0.0051
TCGA-A5-A0GX	53	40.1547	Endometrioid endometrial adenocarcinoma	Stage IA	G2	2088	0	low	0	0	0	8.52975	5.75947	11.454	11.1106	12.7808	10.6162	5.4064	10.5685	7.26236	10.0861	10.9067	3.15214	7.82976	9.43735	10.0087	9.39336	10.6624	-0.0018	-0.0009	-0.0106	-0.0121	-0.0153	-0.0126	0.0135	-0.016	-0.0081	-0.0395	-0.0104	-0.0018	0.0009	-0.0169	-0.0132	-0.0137	-0.0126
TCGA-A5-A0R6	64	27.5873	Serous endometrial adenocarcinoma	Stage IIIC1	G3	1153	0	high	0	1	1	8.40929	11.3982	10.8239	10.835	13.2275	11.2037	8.52321	10.4319	8.49556	10.5535	10.8525	4.39192	7.80738	10.3119	10.8228	10.0971	11.2655	-0.1109	0.1183	-0.0664	0.134	0.1149	0.1414	-0.1522	-0.1335	0.1425	-0.1342	0.1251	-0.1109	0.1232	0.1937	-0.1028	0.1219	-0.4202
TCGA-A5-A0R7	55	49.9541	Endometrioid endometrial adenocarcinoma	Stage IA	G2	535	0	low	0	1	1	9.0324	9.17074	11.0102	11.8617	12.7907	10.688	4.68568	9.79372	8.52343	10.7198	11.1568	3.90114	8.08269	10.5367	9.3248	10.9127	11.108	-0.4755	0.0341	0.0645	0.5265	0.0315	-0.1237	0.0506	-0.5082	0.5316	0.1652	0.0467	-0.4755	-0.4492	0.1438	0.1116	-0.4638	0.2258
TCGA-A5-A0R8	81	24.2188	Endometrioid endometrial adenocarcinoma	Stage IB	G2	596	0	low	1	0	1	8.9624	9.91724	10.7759	12.0394	13.2506	10.6785	4.42134	10.1173	8.67702	11.1277	11.1105	4.14742	8.28731	10.2361	9.53609	10.1678	11.186	0.0183	-0.0004	0.0034	0.0052	0.0044	-0.0014	0.0023	0.0026	0.0052	0.0109	0.0114	0.0183	0.0183	0.0239	0.0063	0.0092	0.0195
TCGA-A5-A0R9	51	54.5749	Endometrioid endometrial adenocarcinoma	Stage IA	G2	749	0	low	1	0	1	9.38813	5.34563	11.0468	11.64	13.3881	10.7572	4.59478	10.2581	8.96284	11.2776	11.1157	3.15214	7.7734	10.2235	9.74425	10.0783	11.3789	0.0127	-0.0167	-0.0197	-0.018	-0.0267	-0.0189	-0.0094	-0.0198	-0.018	-0.0209	-0.0124	0.0127	-0.0021	-0.0181	-0.023	-0.0302	-0.0185
TCGA-A5-A0RA	68	47.0343	Endometrioid endometrial adenocarcinoma	Stage IB	G2	884	0	low	1	0	1	9.74601	6.60083	11.3088	11.7338	13.4542	11.1035	6.8227	10.2658	9.48887	11.3291	10.9337	4.10316	8.159	10.2374	9.94085	10.5348	11.7116	0.0156	0.0088	0.0085	0.0087	0.0117	0.0138	0.0038	0.0075	0.0087	0.0085	0.0087	0.0156	0.008	0.0093	0.0113	0.0104	0.0104
TCGA-A5-A0VP	74	21.83	Endometrioid endometrial adenocarcinoma	Stage IA	G3	1288	0	low	1	1	1	10.0141	7.54342	11.2513	12.2372	12.6651	9.9685	5.97714	10.2847	9.24944	11.2134	11.3329	3.67741	8.01876	10.237	9.5378	10.9583	11.3121	0.0732	0.0697	0.0706	0.0718	0.0149	-0.7088	-0.6472	0.0636	0.0718	0.0855	0.0641	0.0732	0.0477	0.0697	0.0596	0.0717	0.0717
TCGA-A5-A0VQ	62	35.6513	Endometrioid endometrial adenocarcinoma	Stage IA	G3	485	0	low	1	0	1	9.77153	6.55756	10.9995	11.5441	12.748	10.8591	4.73292	9.9502	8.42452	11.1658	10.993	4.09432	8.03525	9.39026	10.3204	10.5682	11.0547	0.0317	0.004	0.0053	0.0036	0.0024	0.0076	0.0099	0.004	0.0085	0.0049	0.0108	0.0317	0.0024	0.0046	0.007	0.01	-0.0065
TCGA-A5-A1OF	47	29.1363	Mixed serous and endometrioid	Stage IA	High Grade	973	0	low	1	0	1	9.83556	5.65665	11.1689	12.2035	13.609	10.8096	6.95776	10.5778	9.66353	10.882	11.0695	4.74039	9.58462	10.6504	10.0793	9.38387	11.1041	0.0221	0.011	0.0228	0.0205	0.0193	0.0169	-0.0146	0.0017	0.0108	-0.0261	0.012	0.0221	0.0115	0.0233	0.0202	0.005	-0.0004
TCGA-A5-A1OG	65	25.6369	Serous endometrial adenocarcinoma	Stage IIIC2	G3	973	1	high	0	1	1	9.30924	11.5307	11.3706	11.5668	13.3402	11.9434	7.33409	10.0213	8.81695	10.9267	11.6711	7.40695	9.1215	11.0206	10.8422	11.1104	11.421	0.1805	-0.1793	-0.1113	0.7513	0.145	0.5158	-0.1722	-0.4204	0.5326	0.5519	0.1362	0.1805	-0.1572	0.1365	-0.1022	0.0592	-0.1499
TCGA-A5-A1OH	86	24.5578	Serous endometrial adenocarcinoma	Stage IIIA	G3	1105	0	high	0	1	1	9.03237	12.9768	11.2701	11.6043	13.9195	11.2635	9.2229	9.66099	8.96007	11.2009	11.491	11.6218	8.21385	11.022	10.8815	10.9855	11.2343	0.4632	-0.5535	-0.0438	0.2238	-0.0956	-0.3187	-0.2929	-0.3807	0.2769	0.4037	0.0723	0.4632	0.1408	0.8392	0.113	-0.5428	-0.3032
TCGA-A5-A1OJ	31	39.1259	Endometrioid endometrial adenocarcinoma	Stage IA	G2	1006	0	low	0	0	0	9.60586	5.80546	10.9086	11.3648	12.4259	11.1267	4.51025	10.289	8.81811	10.8087	10.7039	3.95512	7.62066	10.1143	9.49722	11.0441	10.9494	-0.0319	-0.0265	-0.0327	0.0566	-0.0261	-0.0298	-0.0119	-0.0281	0.0566	-0.0276	-0.0318	-0.0319	-0.0314	-0.0261	-0.0313	-0.0323	-0.0321
TCGA-A5-A1OK	63	31.9559	Endometrioid endometrial adenocarcinoma	Stage IIIA	G3	917	0	high	0	0	0	9.93012	6.28559	11.1117	11.9587	13.2456	10.9833	5.77108	10.9012	9.34259	10.8772	10.9277	4.9307	8.40953	10.4887	10.2225	10.715	11.6467	0.0819	-0.0239	-0.0214	-0.0258	-0.0231	-0.0262	-0.0227	-0.0259	-0.0258	-0.0135	-0.015	0.0819	-0.029	-0.0216	-0.0262	-0.0151	-0.0129
TCGA-A5-A2K2	77	20.8117	Serous endometrial adenocarcinoma	Stage IA	G3	3595	0	low	0	1	1	9.2119	11.0326	11.6497	11.3423	14.2402	10.6826	9.59742	8.68176	9.28112	11.8892	11.9606	5.07615	9.54733	10.5974	10.6094	10.6748	11.9786	0.3528	-0.134	0.1037	0.1096	-0.0028	-0.2364	-0.1718	-0.1516	0.0918	0.7438	0.2877	0.3528	0.4491	0.143	0.1394	-0.6029	-0.2242
TCGA-A5-A2K3	68	31.25	Serous endometrial adenocarcinoma	Stage IA	G3	2012	0	low	1	1	1	8.99505	11.4581	10.8233	11.6358	13.6231	10.1119	6.11122	9.05471	8.53743	11.4766	12.0476	7.95981	9.29318	9.88427	9.31469	10.4359	11.1878	0.0156	0.0103	0.0671	-0.1121	-0.1237	-0.0065	-0.0042	-0.048	-0.1121	0.4744	-0.1289	0.0156	-0.0358	0.1648	0.0189	-0.0247	-0.0519
TCGA-A5-A2K4	69	18.0697	Serous endometrial adenocarcinoma	Stage IIIA	G3	871	1	high	0	1	1	10.037	11.3725	11.0674	10.5902	13.448	11.3455	10.3933	9.42534	8.52338	11.5552	11.3691	7.17524	9.02032	11.2561	10.3487	11.0967	11.5179	-0.1645	-0.3422	0.1479	0.4989	0.1466	0.1605	-0.3294	0.0697	0.1981	0.3972	0.1277	-0.1645	0.0306	0.1397	0.3756	-0.386	-0.3901
TCGA-A5-A2K5	76	47.8001	Endometrioid endometrial adenocarcinoma	Stage IA	G3	752	0	low	1	0	1	8.54135	6.81169	10.5581	12.0131	14.0262	9.97126	6.54829	10.2202	8.91738	10.837	11.5478	4.42999	9.23509	10.1215	10.525	8.95466	11.6188	0.0246	0.0161	0.02	0.0312	0.0195	0.0137	0.0036	0.0176	0.0312	0.0129	0.0256	0.0246	0.0249	0.0284	0.0303	0.0161	0.0177
TCGA-A5-A2K7	41	29.2101	Endometrioid endometrial adenocarcinoma	Stage II	G3	1063	0	low	1	0	1	9.29334	8.40724	10.9395	11.2538	13.7294	10.7073	5.50847	10.0266	9.09256	11.6538	10.9042	5.43003	8.37241	10.0322	10.1954	10.0354	11.4661	-0.0022	0.0001	-0.0333	0.1122	0	0.0116	-0.007	0.0366	0.0536	-0.017	0.0194	-0.0022	0.03	-0.0086	0.0528	-0.0076	0.005
TCGA-A5-A3LO	64	36.4938	Endometrioid endometrial adenocarcinoma	Stage IB	G3	776	0	low	0	1	1	9.63206	11.1817	11.044	12.0152	13.9511	10.6819	6.32464	9.29784	9.32924	11.6025	11.295	5.10269	8.84105	11.0892	10.2964	11.4886	11.7655	0.0533	-0.2212	0.0483	0.3402	0.0505	-0.19	-0.218	-0.1998	0.3402	0.2243	0.0623	0.0533	-0.1856	0.0702	0.2499	-0.2084	-0.1832
TCGA-A5-A3LP	74	18.1955	Serous endometrial adenocarcinoma	Stage IB	G3	455	0	low	0	1	1	9.10386	6.35036	11.2533	12.2477	14.1151	10.6376	7.45578	9.57435	9.4102	11.5014	11.8228	7.2532	8.3911	11.455	10.0372	11.6254	10.1601	0.4068	-0.0915	-0.0517	0.3633	-0.4261	-0.4435	-0.0909	-0.0726	0.401	0.5136	-0.8923	0.4068	-0.0576	0.4094	-0.1161	-0.408	-0.0648
TCGA-A5-A7WJ	64	22.1453	Endometrioid endometrial adenocarcinoma	Stage IA	G2	341	0	low	1	1	1	10.5345	9.5334	11.3512	11.5721	13.9422	11.0289	7.25309	10.2281	9.59893	10.9825	10.9431	4.44668	9.44257	10.4172	10.4121	10.8567	11.6999	-0.0152	-0.035	-0.0405	-0.0108	-0.0581	-0.0349	0.2714	-0.0358	-0.0531	-0.1979	-0.0523	-0.0152	-0.0346	-0.0493	-0.0182	-0.0192	-0.0545
TCGA-A5-A7WK	71	34.3679	Mixed serous and endometrioid	Stage IA	G3	560	0	low	0	1	1	9.43995	11.0017	11.1643	11.9257	13.8362	10.1261	9.2952	9.72941	9.27276	10.8832	10.8493	4.81525	8.57153	10.6094	10.2622	10.4183	12.1993	0.0733	0.1126	0.1329	0.1293	0.1386	-0.728	0.0988	0.1149	0.1294	-0.0147	0.6261	0.0733	-0.6974	0.1108	0.1306	0.162	0.0915
TCGA-A5-AB3J	52	23.0469	Endometrioid endometrial adenocarcinoma	Stage II	G2	512	0	low	0	1	1	9.91682	6.74802	11.375	11.3088	13.6531	11.2962	4.18822	10.3677	9.43646	10.9119	10.6065	3.62342	8.29783	10.4276	10.4361	10.7605	11.2465	0.1994	-0.0559	-0.0462	-0.0512	-0.0473	-0.0437	-0.0519	-0.0524	-0.0512	-0.0321	-0.0404	0.1994	-0.0445	-0.0445	0.2219	-0.0376	-0.0354
TCGA-AJ-A23M	61	61.0284	Serous endometrial adenocarcinoma	Stage II	G3	616	1	low	0	1	1	8.98315	11.8139	11.2267	12.0189	12.7731	11.5246	9.56782	9.72649	9.06079	11.3011	11.8639	9.91354	8.21021	10.7623	9.45733	10.8389	11.1597	-0.486	-0.1554	0.2048	-0.0404	0.2297	0.3628	-0.061	-0.5343	0.0135	0.6438	-0.4399	-0.486	0.0658	0.5993	-0.0745	-0.6775	-0.407
TCGA-AJ-A23N	70	0	Serous endometrial adenocarcinoma	Stage IIIA	G3	439	1	high	0	1	1	9.36761	11.517	11.1789	11.0245	13.8175	11.8643	5.18424	9.73886	8.80341	11.0092	11.4146	5.46651	8.57271	10.5019	10.0114	11.1526	11.5866	-0.0644	-0.3811	-0.3854	-0.0284	-0.0321	0.2203	-0.4038	-0.1222	0.215	0.1629	-0.0228	-0.0644	-0.3243	0.3133	-0.0485	-0.3625	-0.3607
TCGA-AJ-A23O	69	24.3418	Endometrioid endometrial adenocarcinoma	Stage IB	G3	312	1	low	0	1	1	10.3302	6.46799	10.9629	11.7665	12.7075	10.0681	5.09613	10.1516	9.37633	11.074	11.0996	4.99223	8.20036	9.94126	10.0352	10.6322	10.7384	-0.0286	-0.0408	0.0067	0.0085	-0.0273	-0.0414	-0.0437	-0.0461	0.0085	-0.0231	-0.5619	-0.0286	-0.013	-0.0439	-0.038	-0.026	-0.024
TCGA-AJ-A2QK	65	49.5317	Endometrioid endometrial adenocarcinoma	Stage IA	G3	643	0	low	0	1	1	9.54258	7.93169	11.1631	11.3999	12.8697	10.0822	6.74151	10.5819	8.94784	11.1967	11.1464	5.83745	8.81193	10.4946	10.0119	10.767	10.8062	0.1391	0.0609	0.0722	0.2625	0.1419	-0.3358	0.0961	-0.2308	0.1625	0.2043	-0.0904	0.1391	-0.3652	0.1633	0.068	0.4818	-0.3734
TCGA-AJ-A2QL	60	42.1544	Endometrioid endometrial adenocarcinoma	Stage IIIC1	G3	602	0	high	0	0	0	9.70923	5.21251	11.2191	12.5512	13.4183	10.838	5.21251	11.1139	9.17646	11.0285	11.2328	3.15214	8.40515	10.821	9.61958	10.8666	11.2168	0.0291	0.0024	0.0059	0.0817	0.0092	0.0147	0.0036	0.0013	0.0817	0.0189	0.0227	0.0291	0.027	0.0035	0.0224	0.0337	0.0288
TCGA-AJ-A2QM	67	25.6055	Serous endometrial adenocarcinoma	Stage II	G3	894	0	low	0	1	1	9.52261	8.86195	10.9544	11.2449	13.2194	10.625	4.58743	9.12118	8.93167	10.9292	11.3585	4.54767	8.68219	10.699	10.0953	10.9734	11.9727	-0.1906	-0.2155	-0.1921	0.1652	0.1992	-0.6079	-0.2314	-0.1643	0.1517	0.3274	0.1999	-0.1906	-0.2094	0.6342	0.1463	-0.5981	-0.532
TCGA-AJ-A2QN	60	45.6747	Endometrioid endometrial adenocarcinoma	Stage II	G3	1069	0	low	0	1	1	9.9944	5.99415	10.763	11.5745	12.6936	10.8643	8.83822	10.9478	8.89824	10.8492	11.2618	5.2444	8.27175	10.6504	9.64506	10.9488	11.2594	-0.019	-0.0235	-0.0235	0.3129	-0.0162	-0.0188	-0.0231	-0.0212	0.3129	0.3102	-0.0081	-0.019	-0.0102	-0.0273	0.2965	-0.0117	-0.0172
TCGA-AJ-A2QO	85	24.6097	Endometrioid endometrial adenocarcinoma	Stage IB	G3	1045	1	low	1	0	1	9.55394	8.13101	10.9017	12.4008	13.8115	10.7741	8.80774	10.078	9.38551	10.9532	11.0658	4.82614	8.73991	10.6935	9.77673	11.1371	11.5989	0.0132	0.0065	0.0178	0.0114	0.0162	0.0182	0.0106	0.0163	0.0114	0.0154	0.0199	0.0132	0.0179	0.0187	0.0196	0.0171	0.0161
TCGA-AJ-A3BD	57	36.7902	Serous endometrial adenocarcinoma	Stage IIIC2	G3	1039	0	high	0	1	1	9.17789	10.6183	10.5159	12.1595	13.6607	10.2807	7.34484	9.39431	8.87835	11.1073	11.2131	7.27357	8.81968	10.7885	9.79398	10.8349	11.2112	-0.0139	-0.1113	0.0763	0.3677	-0.1205	-0.0123	-0.3703	-0.0726	0.3677	0.2143	-0.3177	-0.0139	0.0848	0.3298	0.0659	-0.0812	0.4497
TCGA-AJ-A3BF	65	39.1003	Serous endometrial adenocarcinoma	Stage IIIC2	G3	551	0	high	0	1	1	9.43368	11.9184	11.4208	11.0935	14.0262	11.341	11.3906	10.6976	9.26285	10.8622	11.3675	7.25881	8.67881	11.1353	10.8855	10.654	11.6541	0.1304	0.107	-0.1041	0.0669	0.0923	0.1058	0.1129	0.077	0.0669	0.1115	0.1091	0.1304	0.3694	0.1315	0.98	0.5329	-0.5512
TCGA-AJ-A3BG	65	24.841	Mixed serous and endometrioid	Stage IA	G3	550	0	low	1	0	1	9.22702	8.63401	10.5496	12.237	13.8656	9.76696	6.83634	9.92066	9.12557	11.4222	11.1352	4.74927	8.22897	10.3409	9.77318	10.3609	11.323	0.0007	0.0048	0	0	0.0253	0.0072	-0.0005	-0.0019	-0.0025	0.0103	0.0244	0.0007	0.0165	0.0088	0.0038	0.0054	0.0145
TCGA-AJ-A3BI	67	40.5696	Endometrioid endometrial adenocarcinoma	Stage IA	G3	575	0	low	0	1	1	8.43429	9.82127	10.004	11.4475	13.0274	8.15381	3.15214	9.11175	8.2037	11.2712	11.6783	3.15214	8.90428	10.1382	8.84895	10.2692	11.7505	0.0335	-0.0535	0.3039	0.1546	0.0303	-0.3915	-0.0669	-0.0181	0.1224	0.4151	0.0749	0.0335	-0.3412	0.79	0.3077	0.0627	-0.3278
TCGA-AJ-A3BK	68	34.6268	Endometrioid endometrial adenocarcinoma	Stage IC	G3	1031	0	low	0	1	1	9.38913	5.27256	10.4716	11.3155	13.9309	10.1724	3.94849	9.21962	8.6819	11.1683	10.8742	3.55409	8.30458	10.4474	10.3564	10.3701	11.54	-0.0381	-0.0674	-0.0728	0.4	-0.0399	-0.0616	-0.0691	-0.0696	0.398	-0.075	-0.0314	-0.0381	-0.04	-0.0662	-0.0726	-0.0522	-0.022
TCGA-AJ-A3EJ	74	25.8645	Mixed serous and endometrioid	Stage IIIC2	G3	50	1	high	0	1	1	8.88417	11.7027	10.9272	11.5853	13.9081	11.4848	4.99025	10.3503	9.16028	11.0784	11.1403	6.07588	8.56608	11.0337	10.1282	11.1763	11.3127	0.3026	-0.3208	-0.0907	0.3059	-0.0442	0.3128	-0.3286	-0.1528	0.3059	0.3226	-0.0423	0.3026	0.0025	0.3219	0.1696	0.015	-0.1674
TCGA-AJ-A3EK	53	24.3418	Endometrioid endometrial adenocarcinoma	Stage IA	G3	446	0	low	1	0	1	10.1598	6.92121	11.0238	11.417	13.7746	11.0037	10.2668	10.0336	9.27952	11.1931	10.8699	3.74943	9.1069	10.4454	10.6595	11.1334	11.4289	0.0278	-0.0163	0.0102	0.0143	0.0005	0.0109	-0.0272	-0.001	-0.0014	0.0098	0.002	0.0278	0.0085	0.0126	0.0139	0.0077	0.0144
TCGA-AJ-A3EL	47	23.7253	Endometrioid endometrial adenocarcinoma	Stage IA	G3	684	0	low	1	0	1	9.60375	10.0045	11.0841	12.3965	13.9922	10.7899	7.7042	10.1187	9.08345	11.5068	10.9872	8.08374	9.07649	9.63631	10.2544	10.535	11.5721	0.0225	-0.032	0.0234	0.0411	-0.0067	0.0446	-0.0209	-0.01	-0.0283	0.0137	0.002	0.0225	0.0226	0.0116	0.0185	0.0168	0.0169
TCGA-AJ-A3EM	69	30.1194	Endometrioid endometrial adenocarcinoma	Stage IB	G3	677	0	low	0	1	1	9.11581	8.71365	11.1258	12.7953	14.0679	10.229	5.3619	10.0807	9.33375	11.5641	11.2235	4.69142	9.33488	11.3154	10.6864	11.1349	11.6849	0.3054	-0.0269	0.2759	0.5261	-0.0304	-0.4183	-0.064	-0.441	0.4714	0.305	-0.0084	0.3054	-0.4212	0.2928	-0.045	-0.0228	0.2792
TCGA-AJ-A3I9	52	28.125	Endometrioid endometrial adenocarcinoma	Stage II	G3	519	1	low	0	1	1	11.5165	4.20701	11.2171	10.9622	14.0993	9.59402	4.57981	9.62522	9.3088	11.5035	11.1612	3.15214	9.28257	11.0155	10.3754	10.6863	12.0307	0.1541	0.0332	0.1312	0.628	0.1037	-0.8004	0.0157	0.0437	0.078	0.1894	0.1713	0.1541	-0.6936	0.1103	0.04	0.1104	-0.7048
TCGA-AJ-A3IA	77	23.5304	Serous endometrial adenocarcinoma	Stage IB	G3	633	0	low	1	1	1	8.66922	9.88719	10.9758	10.9297	13.6808	11.1107	8.48027	9.93313	8.98234	10.8022	11.8187	4.17057	8.77119	11.5133	10.445	11.0009	10.8923	0.3948	-0.149	-0.1985	0.5573	-0.1825	-0.1681	-0.1266	-0.5927	0.1467	0.7326	-0.2027	0.3948	-0.1915	0.1436	0.2907	-0.1642	-0.1991
TCGA-AJ-A3NC	63	38.9739	Endometrioid endometrial adenocarcinoma	Stage IA	G3	1125	0	low	0	0	0	10.3332	10.0075	11.2796	11.4366	14.0304	11.1307	6.36634	9.9932	9.44578	11.0783	10.5912	3.9862	8.85837	10.3642	10.088	10.7578	11.5607	-0.0358	-0.0487	-0.0626	-0.0544	-0.0286	-0.0437	-0.0395	-0.0523	-0.052	-0.0939	-0.0605	-0.0358	-0.0518	-0.0558	-0.0518	-0.0674	-0.0626
TCGA-AJ-A3NE	46	31.25	Endometrioid endometrial adenocarcinoma	Stage IA	G3	628	0	low	0	1	1	10.6843	10.287	11.2165	11.2409	14.0411	11.7469	8.85609	10.0549	9.49129	11.2283	10.6645	3.48912	8.60296	10.6987	9.93866	11.1042	11.461	-0.002	-0.0165	-0.0285	0.1479	0.005	0.0043	-0.3524	-0.003	0.1436	-0.007	0.0026	-0.002	-0.0098	0.0023	-0.006	-0.0123	-0.0032
TCGA-AJ-A3NF	60	45.7031	Serous endometrial adenocarcinoma	Stage IIIC	G3	645	0	high	0	1	1	9.42389	10.765	11.4668	10.4742	14.1918	11.6871	9.67936	10.198	9.22469	11.4419	11.1274	6.13485	8.03192	10.6182	9.85361	10.9394	11.4517	0.1925	-0.1182	0.0518	0.0553	-0.2704	0.0463	-0.1006	-0.099	0.0472	0.0585	0.0357	0.1925	-0.1	0.0548	0.0533	-0.1045	-0.4835
TCGA-AJ-A3NG	83	38.7097	Mixed serous and endometrioid	Stage II	G3	475	0	low	0	1	1	11.2023	10.5093	11.5645	11.6213	14.1275	11.8101	10.2399	10.3996	9.53024	11.1614	10.5122	10.6962	8.44772	11.5031	10.4098	11.7608	11.6625	-0.0502	-0.0859	-0.086	0.664	-0.0742	-0.0776	-0.0944	-0.0815	0.6263	-0.0951	-0.0522	-0.0502	-0.0565	-0.0836	0.4022	-0.0677	-0.0601
TCGA-AJ-A3OJ	54	42.1924	Endometrioid endometrial adenocarcinoma	Stage II	G3	467	0	low	1	0	1	10.3239	8.9287	11.1089	11.7055	14.0366	11.0453	3.81184	9.95109	9.58363	11.7314	10.8214	3.53522	8.63113	10.0079	9.90914	10.9382	11.6366	-0.0127	-0.0067	-0.0096	0.0009	0	-0.0015	-0.0067	-0.004	-0.0056	0.0123	0	-0.0127	0.0164	-0.0032	-0.0087	0.0075	0.0188
TCGA-AJ-A3OK	73	29.2969	Serous endometrial adenocarcinoma	Stage IA	G3	485	0	low	1	0	1	10.3227	5.78585	11.0658	12.0333	13.1738	11.1027	5.8684	9.92079	8.91503	10.8866	11.0269	3.75682	8.41622	10.2598	9.07199	10.8714	11.0653	0.0072	0.0002	-0.0009	-0.0009	0.0068	-0.0021	-0.0102	0.0009	-0.0009	0.0011	0.0049	0.0072	-0.0042	-0.0031	0.0014	-0.006	0.0033
TCGA-AJ-A3OL	55	25	Endometrioid endometrial adenocarcinoma	Stage IIIA	G3	449	1	high	1	1	1	11.7074	6.08102	11.6651	11.4014	14.2076	11.2599	7.72038	10.2868	9.32943	11.5441	11.1854	3.87213	8.49822	10.9238	9.83916	11.1865	11.5218	-0.0465	-0.0456	-0.063	0.5232	-0.0362	-0.0472	-0.0531	-0.0571	0.5232	-0.0543	-0.0354	-0.0465	-0.0427	-0.0474	-0.0531	-0.0514	-0.0451
TCGA-AJ-A3QS	57	26.079	Serous endometrial adenocarcinoma	Stage IIIA	G3	513	0	high	0	1	1	10.5839	11.7117	11.5251	10.9977	13.868	11.5749	12.907	10.0907	9.34049	10.8269	11.2937	7.25628	8.83324	11.5147	10.3958	11.5592	11.2564	-0.0321	0.0244	-0.2515	0.4376	0.068	-0.1475	-0.1035	0.2796	0.4308	0.1668	-0.2418	-0.0321	0.1596	0.2226	1.1029	-0.0718	-0.3007
TCGA-AJ-A3TW	78	21.4844	Serous endometrial adenocarcinoma	Stage IB	G3	513	0	low	0	1	1	9.18758	12.9674	11.2118	10.9696	14.6513	10.5595	9.66094	9.17255	9.27849	11.4427	11.6314	8.84366	8.91275	11.6665	10.256	11.12	11.3295	0.3411	-0.1412	0.0146	0.4949	0.125	-0.2565	0.1076	0.0631	0.3726	0.5009	-0.1846	0.3411	0.3554	0.7389	0.5747	-0.1077	-0.227
TCGA-AJ-A5DV	65	57.4219	Endometrioid endometrial adenocarcinoma	Stage IA	G3	679	0	low	0	0	0	10.2802	9.75504	11.2624	11.7349	13.9907	11.094	6.0686	9.75691	9.50048	11.2114	10.9373	4.15703	8.53375	10.5202	10.2783	10.8881	11.5346	0.0266	0.0011	-0.0013	0.0012	0.0079	0.0065	-0.0064	-0.0002	0.0012	-0.008	0.0019	0.0266	-0.0039	0.0019	-0.0013	0.0004	-0.0036
TCGA-AJ-A5DW	56	39.0835	Endometrioid endometrial adenocarcinoma	Stage IA	G2	390	0	low	1	0	1	11.301	5.52175	11.4774	11.9527	14.2492	11.7933	5.62234	10.7544	9.38977	11.4991	10.9013	4.34253	8.47089	10.6681	10.469	11.2386	11.4335	0.006	0.0021	0.0011	0.0008	0.0099	0.0006	0.0017	0.0013	0.0008	-0.0007	-0.0014	0.006	0.0073	0.0086	-0.0015	-0.0009	-0.0003
TCGA-AJ-A8CT	58	42.2406	Endometrioid endometrial adenocarcinoma	Stage IA	G1	82	0	low	1	0	1	9.74765	8.55495	11.1109	11.8861	13.1687	10.9464	7.98737	9.77474	9.02266	11.0176	10.7803	3.7125	8.38356	9.81663	9.97103	10.4826	11.0922	0.0001	0.0054	0.0004	0.003	0.005	0.0026	0.004	0.0035	0.0004	-0.0006	0.0024	0.0001	0.001	0.0062	0.0062	-0.0004	0.0108
TCGA-AJ-A8CV	58	35.3386	Endometrioid endometrial adenocarcinoma	Stage IB	G2	1068	0	low	0	0	0	9.84956	5.50803	10.9363	11.8303	14.1074	10.5244	6.24154	9.76846	9.17785	11.1693	10.6874	3.15214	8.63791	10.2086	10.3487	10.4333	11.5785	0.0085	0.0026	-0.0003	0.0048	0.0036	0.0028	0.0034	0.0038	0.0048	-0.0021	0.0005	0.0085	0.0081	0.0053	0.0013	-0.0024	-0.0007
TCGA-AP-A051	69	38.3687	Endometrioid endometrial adenocarcinoma	Stage IA	G3	3948	0	low	1	0	1	11.4789	6.44226	11.2822	11.9133	13.5653	11.1052	7.19059	10.2521	9.56749	10.9095	11.1865	4.11657	9.08011	11.1549	9.96722	11.2354	11.7201	-0.0435	-0.0301	-0.0408	-0.0353	-0.0428	-0.0275	-0.0286	-0.0265	-0.0264	-0.0355	-0.0431	-0.0435	-0.0222	-0.0224	-0.0267	-0.02	-0.0291
TCGA-AP-A052	59	46.281	Serous endometrial adenocarcinoma	Stage IVB	G3	669	1	high	0	1	1	9.21856	11.1808	10.9102	12.2561	13.3816	11.0811	7.78889	10.0906	8.45894	10.9902	10.857	8.48723	7.91933	10.3911	9.68936	10.0743	11.4763	0.1597	-0.765	0.0383	0.1833	0.1677	0.1108	0.1166	0.0085	0.1054	0.0965	0.0942	0.1597	0.0949	0.303	0.1372	-0.5834	0.1067
TCGA-AP-A054	64	26.8923	Endometrioid endometrial adenocarcinoma	Stage IIIC1	G3	709	1	high	1	1	1	9.97375	6.39564	11.4697	12.4701	13.7771	10.5402	5.7396	10.8794	9.39458	11.7354	11.3536	5.32123	9.06536	10.2665	9.70486	10.706	11.2914	0.0058	-0.004	-0.0071	0.0189	-0.0152	0.0065	-0.0046	0.0234	0.0226	-0.0174	-0.0209	0.0058	-0.0025	0.0044	-0.9759	-0.0031	-0.0018
TCGA-AP-A056	64	24.5603	Endometrioid endometrial adenocarcinoma	Stage II	G3	2618	0	low	1	0	1	8.29604	9.88358	10.7289	12.1268	13.2663	10.2346	5.31108	10.3069	9.02172	10.8305	10.9886	4.12742	7.90499	10.9986	9.71272	10.8841	11.5614	0.006	0.0079	0.0039	0.0485	0.0123	0.0157	-0.0074	0.0057	0.0064	-0.0227	0.0076	0.006	0.0053	0.0244	0.0045	-0.009	-0.01
TCGA-AP-A059	69	38.6719	Endometrioid endometrial adenocarcinoma	Stage IA	G3	1461	0	low	1	0	1	9.678	11.1861	11.1775	11.4392	13.3806	10.5742	9.11013	9.96218	9.32151	10.9515	10.9224	8.89575	8.75392	10.6066	9.80007	10.3461	11.1375	0.0125	0.0202	0.01	0.0239	0.0273	0.0208	0.028	0.0241	0.0009	-0.0044	-0.0033	0.0125	0.0185	0.0382	0.0228	-0.0022	0.0103
TCGA-AP-A05A	81	0	Serous endometrial adenocarcinoma	Stage II	G3	1944	1	low	0	1	1	8.94584	11.0752	11.2007	11.5204	13.0557	11.6939	7.35127	10.1598	8.85775	11.0752	12.2812	6.23121	7.73779	10.616	10.1807	10.4836	11.3488	0.0089	-0.0465	-0.0272	0.4836	0.0012	-0.0182	-0.0191	-0.0325	0.4836	0.9474	0.063	0.0089	-0.885	-0.0174	-0.0247	0.019	-0.8866
TCGA-AP-A05D	67	37.8072	Serous endometrial adenocarcinoma	Stage IIIC2	G3	1758	0	high	0	1	1	8.12645	10.6932	11.318	11.3739	13.4454	11.4864	8.55987	10.6761	8.5541	11.0433	10.9769	7.97047	8.43984	10.2711	9.90708	9.19652	11.3433	0.1719	-0.1491	0.171	0.024	0.16	0.1798	-0.1739	0.122	-0.0183	-0.0346	0.201	0.1719	-0.4729	0.2207	0.2699	0.1472	-0.5259
TCGA-AP-A05H	75	38.0196	Serous endometrial adenocarcinoma	Stage IB	G3	1385	0	low	0	1	1	7.67087	11.7699	10.9666	11.3632	13.418	10.4575	6.30209	9.79361	7.73712	11.2602	12.2994	6.21068	8.10627	10.6818	9.7422	10.059	11.7084	-0.2763	-0.3028	0.1833	0.5302	0.1736	-0.2873	-0.2885	-0.3169	0.5205	0.9855	0.2497	-0.2763	-0.2912	0.5323	-0.2726	-0.2657	-0.2926
TCGA-AP-A05J	66	27.9904	Serous endometrial adenocarcinoma	Stage II	G3	1122	0	low	0	1	1	8.78781	10.196	11.7695	11.0079	13.7512	11.7556	7.2991	9.40028	8.31523	10.2546	11.4218	6.29398	6.8834	10.1132	10.0762	9.10443	10.481	0.1061	0.036	-0.8538	0.0751	0.0978	0.0524	0.0373	0.0684	0.0308	0.0238	-0.7547	0.1061	0.1563	0.2835	-0.836	-0.7995	-0.8334
TCGA-AP-A05N	58	46.8679	Endometrioid endometrial adenocarcinoma	Stage IA	G1	726	1	low	0	0	0	10.3885	7.48978	11.1346	11.5534	13.169	11.1484	5.79411	10.2837	8.86925	11.2516	10.9371	4.0926	8.02292	10.04	10.0102	10.7317	11.2164	0.0025	0.001	0.0058	0.0008	0.003	0.0041	0.0169	0.0032	0.0008	-0.0185	-0.0055	0.0025	0.0049	-0.0085	0.004	-0.0082	-0.0036
TCGA-AP-A05O	68	41.2594	Endometrioid endometrial adenocarcinoma	Stage IB	G3	384	0	low	0	0	0	9.6175	7.00577	10.8243	11.8746	13.5081	10.5871	5.45328	10.2059	8.90112	10.8197	10.9051	6.24587	8.29672	10.1451	9.50913	9.88508	11.2092	0.0105	0.0015	0.0006	-0.0062	0.0077	0.0036	-0.0174	-0.0058	-0.0182	-0.0002	0.0034	0.0105	0.0028	0.0004	0.0062	0.0082	0.0147
TCGA-AP-A05P	54	28.5483	Endometrioid endometrial adenocarcinoma	Stage IA	G1	636	0	low	0	0	0	8.65443	10.549	11.5683	11.7839	14.0192	11.2363	4.73367	10.8154	9.36544	11.1842	10.8596	4.20162	8.14428	10.3805	8.85773	10.6318	11.318	-0.056	-0.0459	-0.0551	-0.0514	-0.0548	-0.1453	-0.0479	-0.0507	-0.0513	-0.0478	-0.0555	-0.056	-0.051	-0.0447	-0.0472	-0.0501	-0.0523
TCGA-AP-A0L8	70	0	Serous endometrial adenocarcinoma	Stage IIIC2	G3	1484	1	high	0	1	1	7.62807	12.5668	11.4875	10.6293	13.377	11.9261	7.84717	9.47275	9.25511	12.12	10.8765	8.13558	7.97885	12.2789	9.64105	11.1804	11.701	-0.403	-0.1468	0.742	1.1202	-0.5506	0.4854	-0.1612	-0.581	0.8455	-0.0564	0.3568	-0.403	0.3223	0.9099	-0.5632	-0.5462	-0.5672
TCGA-AP-A0L9	71	25.9695	Serous endometrial adenocarcinoma	Stage IA	G3	3815	0	low	0	1	1	7.97099	11.3772	11.158	11.8306	13.6745	11.1468	8.81836	10.2143	8.70504	10.8192	11.4332	9.21184	8.73684	10.9813	10.1264	10.203	10.9432	0.1169	-0.1459	-0.375	0.4983	0.0118	-0.2966	-0.2626	-0.7075	0.0629	0.2176	-0.3192	0.1169	-0.3537	0.6755	0.3923	0.0594	-0.3762
TCGA-AP-A0LD	63	27.2392	Endometrioid endometrial adenocarcinoma	Stage IB	G3	3589	0	low	1	1	1	8.79887	10.9327	10.6813	11.8134	13.8218	11.1184	5.35034	10.1526	8.19567	10.9613	11.5808	4.66432	8.32969	10.6634	9.98168	10.3959	11.2439	-0.0671	-0.0814	-0.07	0.2314	-0.0643	-0.0613	-0.0757	-0.0619	0.2383	-0.0672	-0.0602	-0.0671	-0.0561	-0.0614	-0.0623	-0.07	-0.0651
TCGA-AP-A0LE	57	29.2969	Endometrioid endometrial adenocarcinoma	Stage IA	G3	3357	0	low	0	0	0	9.25012	5.48323	10.579	11.2508	13.2885	10.834	6.07222	10.2652	8.38863	11.1472	11.4355	3.77618	8.61074	10.2593	10.3004	10.0907	11.0448	0.044	-0.016	-0.0173	0.0063	-0.0084	0.0113	-0.0216	-0.0166	0.0136	0.0115	-0.0182	0.044	-0.0149	-0.0115	-0.0014	-0.0088	-0.0365
TCGA-AP-A0LF	82	27.7767	Endometrioid endometrial adenocarcinoma	Stage IVB	G3	2845	0	high	0	1	1	10.1437	13.0034	11.0988	11.7279	12.6773	11.1557	7.05313	9.0548	7.48052	12.0102	12.3667	5.32739	8.71152	10.3795	10.7597	10.6104	10.8575	-0.0209	-0.2474	-0.1081	0.1833	-0.2946	0.1606	-0.2478	-0.0191	-0.0141	0.33	-0.1067	-0.0209	-0.0325	0.6141	-0.2551	-0.2327	-0.0325
TCGA-AP-A0LG	54	28.6048	Endometrioid endometrial adenocarcinoma	Stage IA	G3	2015	0	low	1	0	1	9.15373	7.95649	10.9981	12.1347	13.4657	11.2473	5.18555	10.5883	9.23617	11.0634	11.0804	4.71831	8.34286	9.74725	9.8117	10.9408	11.2965	0.0146	-0.0036	-0.0011	-0.0009	0.0044	0.0048	-0.016	0.0013	-0.0069	-0.0155	-0.0075	0.0146	0.0068	-0.0028	0.0001	0.0067	-0.0009
TCGA-AP-A0LH	60	30.8596	Mixed serous and endometrioid	Stage IA	G3	1106	1	low	0	1	1	9.47815	10.3768	11.1572	11.1339	13.3784	10.7935	7.29109	10.3444	9.16447	10.6598	11.2056	7.54085	8.53848	10.3756	10.3858	10.4085	11.2588	0.022	-0.0294	0.0033	-0.0171	0.0089	0.0153	-0.0229	-0.0187	-0.0171	0.0282	0.0292	0.022	0.0492	-0.0022	-0.0128	0.0031	-0.7582
TCGA-AP-A0LI	67	33.1777	Serous endometrial adenocarcinoma	Stage IIIC2	G3	2972	0	high	0	1	1	7.56477	10.1369	11.0339	10.8218	13.0181	9.89202	7.42704	9.13005	8.5503	11.0625	11.5445	7.14385	8.27553	10.514	9.39868	9.11521	10.8624	-0.3301	-0.1104	-0.1717	0.4716	-0.0717	-0.3496	0.3441	-0.3612	0.0411	0.2617	-0.0143	-0.3301	-0.0591	0.2054	-0.3194	-0.3419	-0.3542
TCGA-AP-A0LJ	42	34.626	Endometrioid endometrial adenocarcinoma	Stage IA	G1	1421	0	low	0	0	0	8.70463	7.35809	10.7337	11.7802	13.3564	10.4167	5.63774	10.4092	8.44382	10.791	10.6772	4.04764	7.78638	10.1488	10.0655	8.77623	10.7867	-0.0211	-0.0158	-0.0294	-0.023	-0.005	-0.0205	0.0002	-0.017	-0.0215	-0.0458	-0.0226	-0.0211	-0.0113	-0.0197	-0.0253	-0.0337	-0.036
TCGA-AP-A0LL	56	27.7767	Endometrioid endometrial adenocarcinoma	Stage IA	G1	2554	0	low	0	0	0	9.49629	5.46507	10.8186	10.7494	12.6999	11.3698	6.19104	9.70998	8.30963	10.9792	11.4916	5.54955	8.34419	10.3683	10.3429	10.1993	11.4774	-0.0394	-0.0338	-0.0413	-0.0353	-0.0384	-0.0484	-0.0191	-0.0129	-0.0272	-0.0295	-0.0273	-0.0394	-0.0417	-0.0595	-0.0086	-0.0275	-0.0351
TCGA-AP-A0LM	33	36.2897	Endometrioid endometrial adenocarcinoma	Stage IIIC2	G3	825	0	high	1	0	1	9.36503	10.6109	11.4475	11.7006	13.0117	11.3489	5.24105	10.3668	9.01611	11.5554	11.2855	3.73587	8.92706	10.4143	9.47381	10.7259	11.0378	0.0186	0.0189	0.0168	0.0179	-0.0217	0.0287	0.0368	0.0221	0.0144	0.0007	0.008	0.0186	0.0219	0.0118	0.0106	0.011	0.0188
TCGA-AP-A0LN	56	43.1848	Endometrioid endometrial adenocarcinoma	Stage IA	G1	2510	0	low	0	0	0	9.09097	6.61301	11.0121	11.6689	13.5488	10.5631	5.27048	10.8983	8.56955	10.7142	10.769	3.15214	7.44189	10.2093	10.179	8.97469	11.0968	-0.0148	-0.0236	-0.0318	-0.0223	-0.0229	-0.0293	-0.0174	-0.0131	-0.0272	-0.0349	-0.0313	-0.0148	-0.0162	-0.024	-0.0273	-0.034	-0.0291
TCGA-AP-A0LO	45	26.1719	Endometrioid endometrial adenocarcinoma	Stage IA	G2	1016	1	low	0	1	1	10.0523	4.30878	11.3208	11.5961	14.1778	11.094	4.30878	10.2203	8.71897	11.6607	10.5247	3.98066	8.60071	10.8017	9.91721	10.0927	11.3864	-0.1425	-0.1957	0.2125	0.2889	-0.1464	-0.1698	-0.1818	-0.1844	0.2992	-0.1229	-0.116	-0.1425	-0.1342	0.3572	0.2289	-0.1367	-0.1238
TCGA-AP-A0LP	76	21.5139	Endometrioid endometrial adenocarcinoma	Stage IA	G1	1875	0	low	0	0	0	9.5334	4.52277	10.8838	11.6488	13.2778	10.5787	6.0349	10.0531	8.73751	10.8783	11.0733	4.41066	8.23548	10.0195	10.3171	9.8874	10.9536	0.0133	0.0072	0.0072	0.0052	0.0151	0.0035	0.0007	0.007	0.0052	0.0033	0.0064	0.0133	0.0065	0.0123	0.009	0.0072	-0.0085
TCGA-AP-A0LS	63	28.3604	Endometrioid endometrial adenocarcinoma	Stage IA	G2	2904	0	low	0	0	0	10.6214	5.96843	11.2819	12.6257	13.73	11.3112	5.01424	10.1298	8.96352	11.177	11.1176	3.6821	8.48558	10.3047	10.1282	10.6866	11.439	0.0095	0.0182	0.0112	0.0209	0.013	0.0209	-0.0285	0.0118	0.0019	-0.0195	-0.0088	0.0095	0.0108	-0.0121	0.0058	0.0179	0.0052
TCGA-AP-A0LT	57	33.4252	Endometrioid endometrial adenocarcinoma	Stage II	G2	1497	0	low	0	0	0	9.70018	5.03162	11.0146	11.9376	13.2798	10.2475	4.01198	10.2372	8.80734	11.0948	10.8891	4.74149	8.31702	10.2869	10.6647	9.99046	10.9833	0.0367	-0.0263	0.0029	-0.0011	0.0085	-0.0025	-0.0161	-0.0008	-0.0011	-0.0014	-0.0011	0.0367	0.0082	0.0049	0.0036	-0.0012	0.005
TCGA-AP-A0LV	39	32.8947	Endometrioid endometrial adenocarcinoma	Stage IA	G1	763	0	low	0	0	0	9.8901	6.48972	11.122	11.5877	13.7154	11.3095	4.28707	10.8659	9.01995	10.9704	10.9091	3.6701	7.9606	10.3208	10.1026	9.96223	11.553	0.0387	-0.005	-0.0027	-0.0025	0.0032	0.0067	-0.0005	-0.007	-0.0025	0.0067	-0.0012	0.0387	0.004	0.0055	-0.0008	-0.0014	0.008
TCGA-AP-A1DH	62	44.9972	Endometrioid endometrial adenocarcinoma	Stage IA	G3	2180	0	low	0	0	0	10.1614	10.3519	11.0437	11.966	13.1304	10.7708	7.20466	9.91288	8.63625	11.064	10.9842	3.97815	8.3879	10.0312	9.96784	10.4965	11.227	0.0093	-0.0013	-0.0027	0.0131	0.011	0.0068	-0.0009	0.0063	0.0151	0.0091	0.0083	0.0093	0.0084	0.002	0.0094	0.0063	-0.0026
TCGA-AP-A1DK	53	21.875	Endometrioid endometrial adenocarcinoma	Stage IA	G3	2767	0	low	1	0	1	9.84515	7.89223	11.0482	12.3303	12.812	11.3786	6.73606	9.81953	9.05913	11.3815	11.1359	4.24943	8.78682	10.1188	9.52842	10.599	11.1101	0.012	0.004	0.0078	0.0065	0.0166	0.0123	-0.008	0.0053	0.0065	0.0087	0.0122	0.012	0.0126	0.0065	0.0113	0.003	0.0088
TCGA-AP-A1DM	60	36.391	Endometrioid endometrial adenocarcinoma	Stage IA	G1	1700	0	low	0	0	0	9.35391	8.30519	11.1044	11.9976	13.5124	10.7274	5.47434	10.3632	8.48315	10.9012	10.5776	4.40315	8.38928	10.0465	10.2413	9.86574	11.309	0.0022	-0.0153	-0.0133	-0.016	-0.0013	-0.0105	-0.025	-0.0114	-0.0159	0.034	-0.0137	0.0022	-0.0095	-0.0136	-0.0141	-0.011	-0.0085
TCGA-AP-A1DO	62	32.8731	Endometrioid endometrial adenocarcinoma	Stage IA	G2	952	0	low	1	1	1	9.68322	9.22005	11.1291	11.8569	13.2985	10.1573	4.82077	10.2415	9.11741	10.85	11.2539	4.45417	8.33511	10.3616	9.37477	10.8748	11.2728	-0.1071	-0.1184	-0.1222	0.2053	-0.1073	-0.1179	-0.1179	0.3518	0.2053	0.348	-0.0988	-0.1071	-0.1038	-0.0085	-0.1138	-0.1075	-0.1022
TCGA-AP-A1DP	70	33.2479	Endometrioid endometrial adenocarcinoma	Stage IA	G2	1081	1	low	1	0	1	9.88342	6.99952	11.2069	12.093	13.0675	10.7962	7.03883	10.5828	8.95413	11.0684	10.9244	6.89625	8.60886	9.93877	9.78906	10.4458	11.2398	-0.0248	-0.0267	-0.0279	-0.0244	-0.0206	-0.0167	-0.0105	-0.0236	-0.0263	-0.0256	-0.0285	-0.0248	-0.03	-0.027	-0.0263	-0.0198	-0.0277
TCGA-AP-A1DQ	76	22.5827	Serous endometrial adenocarcinoma	Stage IIIC1	High Grade	1423	1	high	0	1	1	9.39465	11.3603	11.4273	11.1957	13.3193	11.4735	6.46661	10.011	9.6178	11.3069	11.1577	4.82519	8.62709	11.1733	8.90212	10.8618	11.5328	-0.0189	-0.0347	0.2103	0.4638	0.0089	-0.013	-0.0128	-0.0419	0.0192	0.2515	0.0169	-0.0189	-0.1126	0.2558	-0.3381	-0.3129	-0.3184
TCGA-AP-A1DR	59	42.5781	Endometrioid endometrial adenocarcinoma	Stage IIIC1	G2	1495	0	high	1	0	1	9.83786	9.06445	11.0872	12.4515	13.7246	11.0569	5.76594	10.3186	8.86154	11.6121	11.3997	4.58557	8.01734	10.2595	9.7726	10.5798	11.2736	0.002	-0.0053	0.0197	0.0179	0.0144	0.0283	0.0066	0.0078	0.0214	0.0096	0.0189	0.002	0.0149	0.0083	0.0228	0.0119	0.0094
TCGA-AP-A1DV	59	21.2874	Endometrioid endometrial adenocarcinoma	Stage II	G3	204	0	low	1	0	1	9.83939	5.09436	11.3486	11.9775	13.2475	11.1996	7.31274	10.2622	9.37114	11.0788	11.2731	4.29756	8.74458	10.0088	9.89712	10.3453	11.2812	0.0158	-0.0185	-0.0157	-0.0057	0.014	-0.0023	-0.0217	-0.0112	-0.0057	-0.0194	0.0035	0.0158	0.0055	-0.0032	-0.0035	-0.0026	0.0117
TCGA-AP-A1E0	40	23.634	Endometrioid endometrial adenocarcinoma	Stage IIIC2	G2	1832	0	high	1	0	1	10.2136	10.2123	11.1166	11.8032	13.9195	10.8942	8.65695	10.4876	8.76821	11.0415	10.8695	3.99614	8.58032	10.2224	9.83273	10.2732	11.1861	0.0132	-0.0452	0.0349	0.0879	-0.0112	0.0373	-0.065	0.0157	0.0411	0.0058	0.0369	0.0132	-0.057	0.0041	0.0149	-0.0031	0.0304
TCGA-AP-A1E1	74	28.5156	Endometrioid endometrial adenocarcinoma	Stage IA	G2	1395	0	low	0	0	0	10.4155	4.20578	11.331	11.6517	13.3399	11.1502	5.05504	10.6238	9.22283	10.8568	10.8948	3.97534	8.67638	10.3169	10.0505	10.496	11.4364	-0.0157	-0.0288	-0.0241	-0.0287	-0.022	-0.0192	-0.0294	-0.0293	-0.0287	-0.0302	-0.0249	-0.0157	-0.0252	-0.0324	-0.0283	-0.0253	-0.0205
TCGA-AP-A1E3	45	48.9292	Endometrioid endometrial adenocarcinoma	Stage IIIC1	G3	847	0	high	0	0	0	9.65241	10.8302	11.2004	11.9645	13.188	10.8787	3.88535	10.2897	9.35962	11.0034	10.744	3.88535	8.32795	10.2624	9.61405	10.4102	11.1625	0.0032	-0.0044	-0.0045	-0.0073	0.0007	-0.0038	-0.0108	-0.0085	-0.0108	-0.0073	0.0009	0.0032	-0.0029	-0.0053	-0.0069	-0.0209	-0.015
TCGA-AP-A1E4	54	20.3244	Endometrioid endometrial adenocarcinoma	Stage IB	G2	1555	0	low	0	0	0	8.81916	10.799	11.4726	11.9944	13.657	11.0947	4.62082	10.3358	9.46694	11.0922	11.0971	4.53277	8.22176	10.2417	10.3302	10.19	11.7493	-0.0863	-0.0742	-0.0828	-0.0755	-0.0742	-0.0718	-0.0729	-0.0778	-0.0839	-0.0772	-0.0781	-0.0863	-0.0849	-0.0826	-0.0761	-0.0767	-0.0777
TCGA-AP-A3K1	56	24.3418	Serous endometrial adenocarcinoma	Stage IVB	High Grade	666	1	high	0	1	1	9.68907	10.8035	11.2153	11.418	13.6546	10.6059	8.07071	9.80066	8.94494	11.4515	11.625	5.31475	8.62955	11.3572	10.1924	11.1446	11.87	0.1196	0.3413	0.0117	0.3893	0.1017	-0.0007	0.0444	-0.0157	0.3686	0.5925	0.1447	0.1196	0.0602	0.0566	-0.0964	0.1072	-0.1331
TCGA-AP-A5FX	68	28.3447	Mixed serous and endometrioid	Stage IIIC1	G3	1099	1	high	0	1	1	10.3143	5.1242	10.8969	11.8935	13.062	10.0428	4.51344	9.67419	8.19213	11.5993	10.6446	3.15214	8.19595	10.3395	10.3055	10.7823	11.6285	-0.1186	-0.1613	0.6079	0.4598	0.2996	-0.5645	-0.119	-0.0979	0.4732	-0.0416	0.2588	-0.1186	-0.5134	-0.0297	-0.1209	-0.1376	0.2867
TCGA-AX-A05S	81	20.7756	Endometrioid endometrial adenocarcinoma	Stage IIIC	G3	413	1	high	1	0	1	9.53743	9.91566	11.0396	11.6408	13.1193	10.5013	5.58342	10.1316	8.91333	10.9863	10.7588	4.339	8.45794	10.2531	9.59198	10.4596	11.3129	-0.0402	-0.0294	-0.0438	-0.037	-0.0422	-0.0344	-0.0306	-0.0315	-0.037	-0.0408	-0.0405	-0.0402	-0.0362	-0.035	-0.0302	-0.0492	-0.0381
TCGA-AX-A05T	82	23.533	Endometrioid endometrial adenocarcinoma	Stage IB	G1	1010	0	low	0	0	0	9.65914	6.95108	11.2042	12.0299	13.4866	11.0836	6.01561	10.8101	9.45516	10.9794	10.8723	4.03552	7.80563	10.5832	9.93225	10.0256	11.4946	-0.0131	-0.0166	-0.0348	-0.0222	-0.0092	-0.0206	-0.0261	-0.0171	-0.0222	-0.0437	-0.028	-0.0131	-0.0243	-0.0192	-0.0215	-0.0356	-0.0255
TCGA-AX-A05U	56	25.8065	Endometrioid endometrial adenocarcinoma	Stage IB	G1	903	0	low	0	1	1	10.2094	5.97575	11.2004	12.4769	13.4492	11.002	6.34306	9.98479	8.68936	10.9592	10.8036	3.15214	8.07144	10.4336	9.67705	10.2239	10.957	-0.0166	-0.0069	-0.0211	-0.0106	-0.0187	-0.0132	-0.0117	-0.0143	-0.0256	-0.1292	-0.0117	-0.0166	-0.0203	-0.0126	-0.0253	-0.9763	-0.0203
TCGA-AX-A05W	60	28.5483	Endometrioid endometrial adenocarcinoma	Stage IIB	G1	2450	0	low	0	1	1	9.17087	5.67464	10.5535	11.9898	14.1795	10.2897	5.8079	9.55429	8.58969	10.5719	10.7695	4.30708	8.74328	10.3253	9.51691	9.87546	11.5002	-0.1108	-0.1451	-0.1409	-0.0991	-0.1186	-0.1271	-0.1355	-0.1352	-0.0991	-0.1652	-0.1196	-0.1108	-0.1133	0.0683	0.349	-0.1149	-0.117
TCGA-AX-A05Y	57	33.3866	Endometrioid endometrial adenocarcinoma	Stage IB	G1	2684	0	low	0	0	0	9.41906	3.87278	11.4435	12.3683	13.5665	11.103	4.95835	10.4769	8.25322	10.7478	11.3571	5.11912	8.53903	10.2094	9.77284	10.0241	11.0555	0.0057	-0.0108	-0.0155	-0.0016	-0.006	-0.0062	-0.0366	-0.0233	-0.0075	-0.018	-0.0049	0.0057	-0.0031	-0.0132	-0.0048	0.0124	0.0029
TCGA-AX-A05Z	37	29.3333	Endometrioid endometrial adenocarcinoma	Stage IIIA	G2	2175	0	high	1	1	1	8.34753	9.79391	10.7952	11.6975	13.4085	10.0901	7.01715	10.5882	8.43717	10.7978	11.2287	3.15214	7.29394	9.14211	10.0204	9.15029	10.5806	-0.0026	-0.0022	-0.1225	0.0059	-0.4774	-0.0034	-0.0345	0.0012	-0.0049	0.0134	0.0013	-0.0026	0.0039	0.0024	-0.002	0.0028	-0.0019
TCGA-AX-A060	77	32.7449	Endometrioid endometrial adenocarcinoma	Stage IC	G3	1075	0	low	0	0	0	9.54835	4.46876	10.9956	11.9846	13.7819	10.8534	3.92951	10.8347	8.65211	11.208	11.2462	3.15214	8.57414	10.4504	9.50438	10.5287	11.7125	-0.0349	-0.0243	-0.0367	-0.0341	-0.0368	-0.0376	-0.0162	-0.0355	-0.0341	-0.0609	-0.035	-0.0349	-0.014	-0.0309	-0.0103	-0.0268	-0.0585
TCGA-AX-A062	53	40.7631	Endometrioid endometrial adenocarcinoma	Stage IB	G1	1399	0	low	0	0	0	10.0313	10.8936	11.4684	11.2363	13.4302	11.5336	5.24804	10.405	9.41188	11.1992	10.9495	5.35544	8.67202	10.4344	9.74756	11.1128	11.6558	-0.0103	0.0031	0.0022	0.0262	0.006	-0.0007	-0.0208	-0.0063	0.0004	0.0067	0.0068	-0.0103	0.006	0.006	0.0038	0.006	-0.0113
TCGA-AX-A063	63	34.375	Endometrioid endometrial adenocarcinoma	Stage IB	G2	2417	0	low	1	0	1	11.8	6.88288	11.0766	11.6327	12.9884	11.235	5.70234	10.278	9.32055	10.7646	10.6289	4.97959	8.1519	9.99476	9.57574	10.4116	11.3528	-0.0145	-0.0147	-0.0199	-0.0173	-0.0216	-0.0202	-0.0214	-0.0173	-0.0203	-0.0333	-0.0176	-0.0145	-0.0208	-0.0188	-0.0123	-0.0148	-0.0151
TCGA-AX-A064	81	20.2395	Endometrioid endometrial adenocarcinoma	Stage IIA	G2	1517	0	low	0	0	0	10.0034	10.8216	11.3298	11.6018	12.9675	10.7813	5.55311	9.8853	8.24002	11.2293	11.3444	5.47525	8.95039	9.97989	10.5126	10.9723	11.3509	-0.0159	-0.0261	-0.0342	-0.0261	-0.0424	-0.0293	-0.0224	-0.026	-0.0323	-0.1354	-0.0559	-0.0159	-0.0238	-0.0256	-0.0258	-0.043	-0.0442
TCGA-AX-A06B	72	40.7877	Endometrioid endometrial adenocarcinoma	Stage IIA	G3	2058	0	low	0	1	1	9.57785	6.32418	11.0604	12.0894	13.0554	10.3662	4.71634	10.2206	9.4843	11.2627	11.635	4.18952	7.98049	10.8296	9.80687	10.9281	11.0076	0.1924	0.1189	0.1708	0.1849	0.1852	-0.4391	0.153	-0.4534	0.1895	0.6378	-0.3964	0.1924	0.2091	0.1564	-0.4414	-0.4017	0.2224
TCGA-AX-A06D	82	35.5469	Endometrioid endometrial adenocarcinoma	Stage IIIA	G2	373	1	high	0	1	1	9.00455	11.3589	10.7235	12.2226	12.5445	10.2508	6.35686	10.2821	8.59335	10.8188	11.0449	6.27543	8.24446	9.95408	9.55466	10.9325	10.9026	-0.0702	-0.0685	-0.0662	-0.0614	-0.0401	-0.0646	-0.0668	-0.0664	-0.0614	-0.0238	-0.0265	-0.0702	-0.0546	0.4498	-0.0704	-0.0579	-0.0315
TCGA-AX-A06F	59	30.854	Endometrioid endometrial adenocarcinoma	Stage IVA	G3	1748	0	high	1	1	1	9.96651	9.82073	11.0041	12.4513	12.5533	10.2883	8.25716	9.81732	9.32535	10.6957	10.9799	4.66357	8.17415	10.727	10.4156	10.2981	11.6453	0.016	-0.0056	0.0003	-0.0004	0.0014	0.0127	-0.0202	0.0017	-0.0004	0.0029	-0.0002	0.016	0.0057	0.016	-0.0017	0.4684	-0.0053
TCGA-AX-A06H	60	38.2812	Endometrioid endometrial adenocarcinoma	Stage IIIA	G1	833	0	high	1	0	1	9.6671	7.04386	11.1022	12.0103	13.4176	11.2056	4.89063	10.5273	9.03229	11.1222	10.7895	4.70392	8.4401	10.1522	8.95918	10.2834	11.1726	0.0193	0.0133	0.0168	0.0089	0.0187	0.0072	0.0028	0.0155	0.0147	0.0041	0.0095	0.0193	0.0095	0.0145	0.0101	0.0137	0.0293
TCGA-AX-A06J	71	45.9087	Endometrioid endometrial adenocarcinoma	Stage IB	G3	913	0	low	0	0	0	9.43174	7.34287	11.2485	12.3874	13.0583	10.6782	9.20311	10.7814	7.94741	10.5526	11.0003	3.77568	7.47217	9.74702	10.3438	9.64737	10.862	-0.0357	-0.0219	0.0662	-0.0062	-0.0101	-0.0291	-0.0255	-0.0234	-0.017	-0.0314	-0.027	-0.0357	-0.0251	-0.0277	-0.0236	-0.0321	-0.0316
TCGA-AX-A06L	63	43.2082	Endometrioid endometrial adenocarcinoma	Stage IB	G1	1845	0	low	0	0	0	9.96266	8.76301	11.1018	11.0491	12.4025	11.1633	7.54183	9.98689	8.54089	11.2888	10.6136	7.9566	9.13965	10.4777	9.26385	10.6545	10.9743	0.0237	0.0183	0.0169	0.0136	0.0113	0.0145	0.0076	0.0148	0.0136	-0.1065	-0.0026	0.0237	0.0057	0.0211	0.0163	0.0152	0.019
TCGA-AX-A0IS	52	46.7687	Endometrioid endometrial adenocarcinoma	Stage IC	G2	1858	1	low	0	1	1	10.2828	4.81335	10.9071	11.4965	13.9677	11.0774	4.95458	10.5286	9.2879	11.2547	10.6302	3.15214	8.70033	10.2888	9.76432	10.4935	11.5076	-0.0055	-0.0449	-0.0495	-0.0399	-0.0373	-0.0373	-0.0402	0.4245	-0.0421	-0.0268	-0.033	-0.0055	-0.0282	-0.0451	-0.0443	-0.0274	-0.0257
TCGA-AX-A0IU	79	30.4438	Serous endometrial adenocarcinoma	Stage IIIC	G3	1087	0	high	0	1	1	9.54394	11.8131	11.4947	12.2706	13.2392	11.1166	9.87971	9.35098	9.0284	10.9394	12.057	7.08266	8.09212	10.418	10.1613	10.1216	11.248	-0.0237	-0.0303	-0.0576	-0.1006	-0.0495	-0.049	-0.0392	-0.0478	-0.043	0.6639	-0.0849	-0.0237	0.0166	-0.0319	-0.04	-0.7662	-0.0811
TCGA-AX-A0IW	67	22.9591	Serous endometrial adenocarcinoma	Stage IIIA	G3	1149	0	high	1	1	1	8.08982	11.7997	10.8783	11.4598	13.5517	10.9086	7.84341	9.77068	8.50022	10.7968	11.6933	11.5913	8.59072	10.3064	10.2985	9.73613	11.6444	-0.2321	-0.2411	-0.2643	0.222	-0.1633	0.0627	-0.2672	-0.2844	0.1944	0.4301	0.1296	-0.2321	-0.0297	0.6589	-0.2323	-0.3628	-0.2519
TCGA-AX-A0IZ	53	23.4375	Endometrioid endometrial adenocarcinoma	Stage IB	G3	1333	0	low	0	0	0	9.62521	10.294	11.0023	11.3624	13.1093	10.9505	5.14876	10.1979	9.08183	11.2686	10.8324	4.20831	8.0446	10.019	9.8999	10.5262	11.3166	0.0195	0.0128	0.018	0.0499	0.0252	0.0165	0.0162	0.0187	0.0482	-0.1341	0.0039	0.0195	0.0089	0.0137	0.0229	0.0169	-0.0254
TCGA-AX-A0J0	47	19.9481	Endometrioid endometrial adenocarcinoma	Stage IB	G2	1220	0	low	1	0	1	9.75795	4.80502	11.3016	12.3912	13.4442	11.6633	6.12214	10.8735	9.19412	11.1099	11.3405	3.83024	9.13631	10.988	10.3674	10.8202	11.5846	0.022	0.0063	-0.0016	0.03	-0.0052	0.0148	-0.0194	0.0098	-0.0314	-0.0074	0.0039	0.022	0.01	0.0169	0.0153	0.0217	0.0043
TCGA-AX-A0J1	80	22.2656	Endometrioid endometrial adenocarcinoma	Stage IB	G2	2354	0	low	1	0	1	10.0451	6.24877	11.3576	11.7737	13.9403	10.4386	5.48023	10.1026	9.14908	11.0039	11.0883	3.63911	8.85616	10.5203	10.1974	10.2613	11.5548	-0.0359	-0.0385	-0.0411	-0.0401	-0.0507	-0.0382	-0.0384	-0.0347	-0.0401	-0.0423	-0.0421	-0.0359	-0.038	-0.0406	-0.0357	-0.036	-0.0268
TCGA-AX-A1C4	52	36.2959	Endometrioid endometrial adenocarcinoma	Stage IB	G2	404	0	low	1	1	1	9.65481	11.1842	11.1176	12.1256	13.3848	10.8158	6.2045	10.1677	9.11369	11.1008	11.002	4.16875	8.51299	10.783	9.74884	10.5924	11.2608	-0.0247	-0.0611	-0.0088	-0.0145	-0.0499	-0.0315	-0.0281	-0.027	-0.0568	-0.1034	-0.0569	-0.0247	0.4749	-0.0329	-0.0079	-0.0423	0.4416
TCGA-AX-A1C5	47	41.7969	Endometrioid endometrial adenocarcinoma	Stage IIIC	G3	1001	0	high	1	0	1	9.17794	11.3464	10.9384	12.6222	13.4455	10.5138	8.76397	10.5047	9.46185	10.8563	10.9299	9.08274	8.677	10.7519	10.1456	10.4686	11.1939	0.0218	0.0477	-0.0188	0.0038	0.0091	0.0215	-0.0092	0.0019	-0.0114	0.0062	-0.0019	0.0218	0.0113	0.0086	0.0119	0.0038	0.0091
TCGA-AX-A1C7	77	25.9695	Serous endometrial adenocarcinoma	Stage IB	G3	1054	0	low	1	1	1	7.7604	11.421	10.5619	11.4639	13.7929	9.91057	5.70669	8.65971	8.76469	10.9443	11.9176	11.0834	9.12443	8.80393	9.30928	10.1058	11.3607	0.167	0.1171	-0.6305	-0.7428	0.1688	0.1784	0.0562	0.1066	0.1055	0.6503	-0.5889	0.167	0.1887	0.6394	0.1438	-0.7154	-0.6009
TCGA-AX-A1C8	77	27.1203	Serous endometrial adenocarcinoma	Stage IIIC	G3	776	0	high	0	1	1	9.16051	11.5808	11.4061	11.4361	13.2923	11.1842	9.43131	10.9933	9.08322	10.8731	11.4883	11.5386	7.9801	10.8548	9.51708	11.1919	10.3578	0.041	-0.0666	0.025	0.4885	-0.472	0.0189	-0.0684	0.0281	0.3723	0.2029	-0.5894	0.041	0.5902	0.044	0.0372	0.598	-0.4402
TCGA-AX-A1C9	73	31.5963	Endometrioid endometrial adenocarcinoma	Stage IB	G2	802	0	low	1	1	1	10.376	11.09	11.3104	11.8307	13.3557	10.7242	4.9948	9.76608	9.29735	10.8886	10.6739	4.64276	8.30869	10.5245	10.1393	10.6083	11.2576	0.0625	0.05	0.0563	0.0577	0.0593	-0.5779	0.0428	0.0487	0.0525	0.0636	0.0652	0.0625	0.072	0.0418	0.0638	-0.5765	0.069
TCGA-AX-A1CA	70	31.2386	Serous endometrial adenocarcinoma	Stage IB	G3	974	0	low	0	1	1	8.64925	11.5305	10.6012	11.4931	12.8421	10.9285	9.59324	9.39868	8.46549	11.0611	11.4115	6.9798	8.12545	10.7584	10.0123	10.5106	10.4338	-0.2997	-0.236	0.0246	0.2635	-0.0224	-0.003	-0.2933	-0.2297	0.2597	0.2883	-0.2109	-0.2997	0.0025	0.2761	1.1896	-0.3195	0.0708
TCGA-AX-A1CC	65	40.6805	Serous endometrial adenocarcinoma	Stage IC	G3	788	0	low	0	0	0	9.52462	10.2746	10.9875	11.6624	12.8888	11.3687	5.45789	10.6295	9.25419	10.9214	11.1588	5.83163	8.41792	10.8983	10.1344	11.2336	10.8123	0.1671	-0.1056	0.0456	0.1208	-0.0982	-0.0195	-0.0987	-0.0287	0.133	0.152	-0.0806	0.1671	-0.0263	0.0188	-0.1096	-0.1163	-0.0053
TCGA-AX-A1CE	60	22.6562	Endometrioid endometrial adenocarcinoma	Stage IB	G3	1037	0	low	1	0	1	9.72472	5.20245	11.1718	12.6276	12.9188	10.5393	5.06284	10.2566	9.26229	10.8562	11.2636	4.23983	8.66291	10.3213	9.65059	10.296	11.6411	0.0016	0.0045	0.0113	0.0141	0.0304	0.0083	-0.0016	0.0035	0.0065	0.0026	0.0136	0.0016	-0.0068	0.0059	-0.0001	0.0006	0.0001
TCGA-AX-A1CF	69	35.1111	Endometrioid endometrial adenocarcinoma	Stage IVB	G3	2337	0	high	0	1	1	8.73025	10.1638	10.2065	12.2517	12.377	10.14	7.81474	10.0562	9.7289	11.2919	11.9272	8.6575	7.79451	11.0044	9.81669	10.8924	10.2664	0.1906	0.6033	0.175	0.2524	-0.4416	-0.4506	-0.4496	-0.0826	0.1809	0.5627	-0.4463	0.1906	0.509	0.1254	0.1826	0.1858	-0.4789
TCGA-AX-A1CI	61	27.5134	Endometrioid endometrial adenocarcinoma	Stage IB	G1	2600	0	low	0	1	1	10.5617	5.23345	11.3648	11.2233	13.0009	11.4878	4.73478	9.02403	9.17493	10.9966	11.0967	4.62691	8.47902	10.2238	10.8071	10.846	11.316	-0.0146	-0.0164	-0.0082	0.1702	-0.0073	0.0009	-0.0093	-0.009	0.1702	0.0045	0.0064	-0.0146	0.004	-0.0082	-0.0007	-0.8398	0.0096
TCGA-AX-A1CJ	59	43.2835	Endometrioid endometrial adenocarcinoma	Stage IC	G2	2233	0	low	0	0	0	9.68008	4.45669	10.7438	11.5196	13.2899	10.6576	4.57234	9.20097	8.41405	10.851	10.921	4.32644	8.52794	9.83555	10.0519	10.1889	11.1277	-0.029	-0.0251	-0.0292	-0.0319	-0.0239	-0.0244	-0.0212	-0.0256	-0.0256	-0.0402	-0.0313	-0.029	-0.0327	-0.0216	-0.0243	-0.0411	-0.0345
TCGA-AX-A1CK	58	27.0993	Endometrioid endometrial adenocarcinoma	Stage IB	G2	2441	0	low	0	1	1	10.9521	8.65608	11.0271	10.9901	12.6772	10.1359	4.61855	10.0665	8.79257	10.8008	10.9088	4.79687	8.38087	10.5558	10.6665	10.6305	10.9583	-0.0316	-0.0118	-0.0324	0.4676	-0.0212	-0.9304	-0.022	-0.0373	0.4851	-0.0533	-0.0505	-0.0316	-0.0415	-0.0478	-0.0414	-0.0463	-0.0424
TCGA-AX-A1CN	54	47.6735	Endometrioid endometrial adenocarcinoma	Stage IIB	G3	1143	0	low	0	1	1	10.1724	10.0106	11.2205	11.9542	13.1772	11.2588	6.71071	9.8006	9.47215	10.0191	11.0393	5.37047	8.75391	10.5593	10.1401	10.9536	11.378	0.069	0.0466	-0.682	0.0493	0.0481	0.0431	0.0388	0.0518	0.0454	0.062	0.0345	0.069	0.0728	0.0576	0.0339	-0.6781	0.0615
TCGA-AX-A1CP	84	22.6003	Serous endometrial adenocarcinoma	Stage IA	G3	1107	0	low	0	1	1	9.70031	11.5663	11.4168	11.6166	13.1894	10.6167	6.25658	9.81431	9.66794	11.2332	10.7076	5.93064	8.54978	10.6658	9.39066	10.7681	11.0591	0.111	0.051	0.0714	0.0612	0.0908	-0.4573	0.0455	0.053	0.0625	0.1024	-0.4143	0.111	0.1051	0.6805	0.0502	-0.4145	0.0752
TCGA-AX-A1CR	70	35.629	Mixed serous and endometrioid	Stage IIB	G3	701	0	low	0	1	1	9.48597	9.70231	11.4669	10.5945	12.9355	11.7841	4.03218	9.64198	9.30323	11.544	11.7531	4.22207	8.61161	10.9169	8.6053	11.0587	10.8518	-0.4167	-0.0923	0.1761	0.1919	0.2135	0.1914	-0.0979	0.1061	0.1553	0.577	-0.3871	-0.4167	0.2145	0.3973	-0.0676	-0.3949	-0.392
TCGA-AX-A2H2	86	24.7676	Serous endometrial adenocarcinoma	Stage IIA	G3	145	1	low	1	1	1	9.33028	7.90929	11.6724	11.3472	13.4324	11.0352	5.74037	9.76873	8.58318	10.5074	11.7243	4.83394	8.32386	11.4367	10.7361	10.4494	10.7484	0.3541	-0.3339	-0.3512	0.8687	0.0362	0.0023	0.9853	-0.3397	0.219	0.4646	-0.3026	0.3541	0.5691	0.8576	-0.2607	-0.3723	-0.4319
TCGA-AX-A2H4	66	34.0785	Serous endometrial adenocarcinoma	Stage IIIA	G3	916	1	high	0	1	1	9.51077	11.937	11.4386	12.0055	13.7089	10.133	8.58319	9.08073	8.84045	12.0934	11.0206	9.01861	9.35861	10.7162	10.3432	10.9093	10.7548	0.1133	-0.1996	0.3297	0.6263	0.3094	-0.1989	0.1456	-0.1998	0.5016	-0.2586	-0.2161	0.3487	-0.2073	0.0635	-0.1987	-0.2165	0.4853
TCGA-AX-A2H5	67	33.5635	Serous endometrial adenocarcinoma	Stage IIIC	G3	2167	0	high	0	1	1	10.1687	10.7641	11.4654	11.7322	12.7794	11.5426	10.0911	9.51004	9.41873	11.4914	11.4246	4.83926	8.25828	10.6509	9.73899	11.4753	10.6785	-0.6889	0.0521	0.0791	0.0846	0.0793	0.0964	0.0818	0.0594	0.697	0.2195	-0.542	-0.6889	-0.6225	0.5365	0.1348	-0.7116	-0.6242
TCGA-AX-A2H7	87	26.3146	Endometrioid endometrial adenocarcinoma	Stage IC	G3	772	0	low	0	1	1	10.2515	5.61111	11.0288	11.4143	13.1689	10.6729	5.24577	10.6235	8.6662	11.1113	11.0261	5.34701	8.00533	10.9258	10.5385	11.6136	11.2976	-0.194	-0.2003	0.1864	0.5834	-0.1853	-0.1325	-0.1852	-0.1483	0.5936	-0.0815	-0.147	-0.194	-0.1554	0.555	-0.1755	-0.1304	-0.1409
TCGA-AX-A2H8	64	44.1406	Endometrioid endometrial adenocarcinoma	Stage IB	G3	1861	0	low	0	1	1	9.16259	11.4952	11.1166	12.5889	13.1987	11.0654	6.05864	9.76671	8.91785	10.2361	10.801	5.26177	9.29444	10.8249	10.0716	10.9159	11.6626	0.1402	-0.2743	-0.6001	0.1191	0.1213	0.0975	0.1393	0.067	0.1087	0.0721	0.1373	0.1402	-0.5422	0.4301	0.104	-0.6006	0.1299
TCGA-AX-A2HA	35	21.5139	Endometrioid endometrial adenocarcinoma	Stage IB	G3	2475	0	low	1	1	1	9.66326	9.56665	11.184	11.9572	13.3369	10.5978	8.27179	9.46309	9.11753	11.7191	10.8994	5.49175	9.58036	10.2635	8.54107	11.0213	11.4629	-0.0534	-0.0723	0.3454	0.0345	-0.0695	-0.0602	-0.07	-0.0688	0.0345	-0.0466	-0.0573	-0.0534	-0.0493	-0.0603	-0.0617	-0.0484	-0.0606
TCGA-AX-A2HC	53	47.2681	Endometrioid endometrial adenocarcinoma	Stage IIIC	G3	1044	0	high	1	1	1	9.84824	4.93432	11.5342	11.5279	13.2179	11.9165	8.93961	11.2769	9.55563	11.0699	10.9898	3.77974	8.97925	11.1151	10.5657	11.6275	11.4722	-0.0101	-0.0586	-0.0178	0.5431	-0.0262	0.0214	-0.0853	-0.0332	0.532	-0.0307	-0.0023	-0.0101	0.0119	-0.0123	0.0111	-0.0075	0.011
TCGA-AX-A2HD	69	22.9719	Endometrioid endometrial adenocarcinoma	Stage IIIA	G3	1414	0	high	1	1	1	10.0589	4.86274	11.329	12.2845	13.3581	10.695	9.57417	9.97584	9.27039	11.0056	11.5396	4.59426	9.20542	10.1663	9.54736	9.80247	11.7282	0.0669	-0.0009	0.0086	0.0505	0.0483	0.0417	0.067	0.0193	-0.8004	-0.005	0.041	0.0669	0.0413	0.0278	0.0404	-0.8318	0.0253
TCGA-AX-A2HF	67	28.3987	Serous endometrial adenocarcinoma	Stage IB	G3	848	0	low	0	1	1	8.63943	12.5309	10.8366	11.2464	13.2304	11.2339	9.57904	9.58441	8.75827	11.0028	11.3061	5.15045	8.50236	9.79669	10.5596	9.48838	11.5188	0.228	-0.5517	0.259	-0.5746	0.2125	0.2402	-0.5666	-0.5772	-0.5746	0.1807	0.2153	0.228	0.1868	0.7388	0.2405	-0.5681	-0.6573
TCGA-AX-A2HG	56	46.655	Endometrioid endometrial adenocarcinoma	Stage IC	G3	1163	0	low	1	1	1	9.37182	11.6498	11.0817	11.5649	13.745	10.9068	7.69597	10.0258	8.86886	10.9728	10.9548	6.54171	8.9944	10.1984	10.0851	10.5067	11.4006	0.0361	0.0251	0.0147	0.0277	0.0133	0.0342	0.5308	0.009	0.0126	-0.0207	0.0204	0.0361	0.0326	0.0433	0.0327	-0.0074	0.0252
TCGA-AX-A2HH	60	27.0552	Endometrioid endometrial adenocarcinoma	Stage IA	G3	540	0	low	0	1	1	9.90887	10.9774	11.5345	10.6045	13.8716	11.1714	5.65927	10.6273	9.36297	11.0561	10.8347	3.60136	8.45619	10.3173	10.1985	10.9361	11.573	-0.0756	-0.0906	-0.0924	-0.0909	-0.0947	-0.0922	-0.0849	-0.0878	-0.1097	-0.1372	-0.0946	-0.0756	0.4239	-0.0849	-0.1167	0.4221	-1.0087
TCGA-AX-A2HJ	35	24.2382	Endometrioid endometrial adenocarcinoma	Stage IC	G3	935	0	low	1	1	1	10.8076	5.93439	11.0015	11.7447	13.2149	11.205	4.55839	10.2914	9.31033	10.8816	10.8311	3.63738	7.92977	10.4081	10.0488	9.9809	11.385	0.0366	0.0102	0.0101	0.0841	0.0299	0.0275	0.0087	0.009	0.0207	0.0153	0.0199	0.0366	0.0105	0.011	-0.5526	0.0193	0.0099
TCGA-AX-A2HK	77	30.7809	Endometrioid endometrial adenocarcinoma	Stage IIIC	G3	90	1	high	0	1	1	10.0682	13.1857	11.0437	12.9989	13.437	11.105	9.09831	10.5563	9.37353	10.9952	11.2995	5.32888	9.19669	10.4212	10.0409	10.7714	11.3038	-0.3104	-0.0301	0.0802	-0.2877	0.0328	-0.277	-0.7589	0.1013	0.4345	0.6763	0.0203	-0.3104	-0.3609	0.8	-0.2864	0.063	0.8474
TCGA-AX-A2IN	63	40.5696	Endometrioid endometrial adenocarcinoma	Stage IC	G3	947	1	low	1	0	1	8.98009	7.7176	11.2628	11.9023	14.1662	10.6615	4.05708	10.8108	9.17441	11.4008	10.8569	4.41254	8.61424	10.1961	9.94501	9.77519	10.9811	0.0062	0.0034	0.003	-0.0005	0	0.0094	0.0268	-0.012	-0.0005	-0.0505	0	0.0062	0.0018	-0.0148	-0.0031	-0.0247	-0.021
TCGA-AX-A2IO	83	24.3865	Serous endometrial adenocarcinoma	Stage IIA	G3	1975	0	low	0	1	1	9.50554	11.5243	10.7478	10.7239	13.0658	11.6637	4.99911	9.89379	8.64296	10.4892	10.9305	6.02906	7.80672	10.3431	9.93784	10.4724	11.6215	0.072	-0.4818	-0.4894	0.0619	0.0559	0.4374	-0.5009	0.0463	0.0499	0.0916	0.0502	0.072	-0.4549	0.4323	-0.4916	-0.4564	-0.458
TCGA-AX-A3FX	69	38.2866	Endometrioid endometrial adenocarcinoma	Stage IIB	G3	1333	1	low	0	1	1	10.5588	6.36196	11.3404	11.3587	13.3179	10.3088	4.74804	8.68011	8.67215	11.7768	11.551	3.98	8.79209	10.3351	10.1508	10.6821	11.4799	0.1002	0.0019	0.3708	0.1801	0.0222	-0.2002	-0.0165	0.1119	0.1484	0.3427	-0.2223	0.1002	-0.515	0.4447	-0.1945	-0.6999	-0.4626
TCGA-AX-A3G1	84	23.8281	Endometrioid endometrial adenocarcinoma	Stage IC	G3	624	1	low	0	1	1	10.0748	6.47182	11.2693	11.5047	13.9981	10.5172	6.378	9.18375	8.91291	12.2194	11.0879	3.94655	9.23098	10.7532	9.79286	10.9076	12.0043	-0.1156	-0.152	0.5973	0.1933	0.1439	-0.3057	-0.1409	-0.0497	0.1876	0.0953	0.0925	-0.1156	-0.3959	0.839	0.1856	-0.3678	-0.4009
TCGA-AX-A3G3	58	19.721	Serous endometrial adenocarcinoma	Stage IIIA	G3	42	0	high	1	1	1	8.21504	10.6987	10.5651	11.478	13.6774	10.0834	5.17399	8.766	9.12174	11.2217	11.59	5.94536	8.66993	10.3156	11.0771	10.4605	10.7082	0.594	0.2747	-0.4518	0.0006	0.5814	-0.132	-0.4841	-0.1317	0.0421	0.6253	-0.3219	0.594	-0.3427	-0.2239	0.2258	-0.462	-0.3861
TCGA-AX-A3G8	76	25.1532	Endometrioid endometrial adenocarcinoma	Stage IA	G3	36	0	low	1	0	1	8.86799	11.0707	10.4641	11.795	13.6144	9.5417	3.62381	8.45605	8.83505	10.9175	10.8145	3.96206	9.33448	10.0509	9.15926	10.6658	11.8035	-0.018	-0.0274	-0.0358	-0.0376	-0.021	-0.0303	-0.0217	-0.0373	-0.0376	-0.0404	-0.0365	-0.018	-0.0356	-0.0257	-0.0368	-0.0404	-0.0198
TCGA-AX-A3G9	63	25.2994	Endometrioid endometrial adenocarcinoma	Stage IIIC	G3	558	0	high	1	0	1	11.0636	11.2645	11.2559	11.0111	14.3319	10.8661	5.30747	9.37286	9.2877	11.5034	10.877	4.32784	8.71304	10.4643	10.1902	10.835	11.8026	0.0208	0.0126	0.0105	0.0077	0.0152	0.0014	0.003	0.0155	0.0088	0.0013	0.0117	0.0208	0.0056	0.0119	0.007	0.0022	-0.0056
TCGA-AX-A3GB	73	34.8502	Endometrioid endometrial adenocarcinoma	Stage IB	G3	440	0	low	0	0	0	9.53821	9.05424	11.1779	11.682	13.6981	10.6253	5.14796	10.0661	8.96673	10.9538	10.8586	3.8519	8.74075	10.0144	9.67499	10.6325	11.294	-0.0207	-0.0165	-0.0243	-0.0193	-0.0146	-0.0198	-0.0134	-0.0223	-0.0201	-0.0275	-0.028	-0.0207	-0.026	-0.021	-0.0195	-0.0227	-0.0266
TCGA-B5-A0JN	84	24.4561	Serous endometrial adenocarcinoma	Stage IVB	G3	1939	0	high	0	1	1	9.85687	11.6823	11.5478	11.6493	14.2763	11.3552	11.3302	9.4311	8.87457	11.1139	11.4935	5.05272	9.41559	10.2728	9.7663	10.3113	12.3321	-0.3741	-0.4747	-0.0234	-0.4655	-0.0447	0.1844	0.2321	-0.0436	-0.5144	0.1844	0.15	-0.2122	-0.4569	0.5096	0.9532	-0.4666	-0.0005
TCGA-B5-A0JR	73	40.5077	Endometrioid endometrial adenocarcinoma	Stage IB	G3	1731	0	low	1	1	1	9.889	5.89113	11.3567	11.954	14.1991	11.0166	4.85622	9.83873	9.21408	11.1949	10.9133	3.51957	9.14483	10.2691	10.6935	10.3572	11.6217	0.3957	-0.0764	-0.0787	-0.0797	-0.0718	-0.0682	-0.0819	-0.0798	-0.0845	-0.0664	-0.0746	0.3957	-0.0698	-0.0727	0.4054	-0.074	-0.069
TCGA-B5-A0JS	54	38.0623	Endometrioid endometrial adenocarcinoma	Stage IA	G1	2627	0	low	0	0	0	9.11985	9.03316	10.8375	12.2975	13.339	10.9621	5.46585	10.5628	8.70283	10.8781	10.8475	4.60965	7.79382	10.2316	9.64706	10.2831	10.9385	0.0012	-0.0099	-0.0092	-0.0078	-0.0044	-0.0125	-0.0099	-0.0047	-0.0059	-0.0014	0.0007	0.0012	-0.0019	-0.0072	-0.0056	-0.0008	0.004
TCGA-B5-A0JT	63	42.1627	Endometrioid endometrial adenocarcinoma	Stage IIIA	G1	1682	0	high	0	1	1	10.5225	6.30021	11.1594	11.5621	13.242	11.0604	10.2961	10.1809	9.08847	10.6685	11.1889	4.0955	8.74533	11.222	9.70713	11.4065	11.222	-0.108	-0.1244	-0.1305	0.2606	-0.1214	-0.1284	-0.1225	-0.1331	0.2606	0.2597	-0.1215	-0.108	-0.1192	-0.1231	0.2585	-0.2681	-0.1289
TCGA-B5-A0JU	57	54.879	Endometrioid endometrial adenocarcinoma	Stage IB	G2	1802	0	low	0	0	0	10.3267	4.89496	11.3506	11.9292	13.2452	11.6828	8.99676	10.6689	9.11841	11.4829	10.7569	3.15214	8.41569	10.4781	10.2922	10.8971	11.0162	0.0319	0.0124	0	0.008	0.0168	0.01	0.0085	0.0083	0.0077	0.0016	0.0097	0.0319	0.0112	0.0171	0.0159	0.0029	0.005
TCGA-B5-A0JV	63	34.1124	Endometrioid endometrial adenocarcinoma	Stage IA	G2	2616	0	low	1	0	1	9.67957	4.58667	11.1177	11.1931	13.4822	11.3041	8.02619	10.0249	9.27826	11.048	10.6187	3.67757	8.40196	10.6133	10.525	10.5584	11.2877	0.0177	-0.0148	-0.0114	-0.0099	-0.0279	-0.009	-0.0177	-0.0118	-0.0157	-0.0108	-0.0129	0.0177	-0.0086	-0.0099	-0.016	-0.0072	-0.0133
TCGA-B5-A0JX	62	40.0368	Endometrioid endometrial adenocarcinoma	Stage IB	G3	1787	0	low	0	1	1	9.66065	10.038	11.0379	11.8966	13.4668	10.8734	6.0645	10.5852	8.93069	11.0009	11.3453	4.5964	8.40045	10.444	10.2467	10.2908	11.2045	-0.0236	-0.0091	-0.01	-0.0121	0.0151	-0.0073	-0.0256	-0.0194	-0.0121	0.4206	-0.0163	-0.0236	-0.0016	0.3689	-0.0091	-0.016	-0.0099
TCGA-B5-A0JY	50	23.7387	Endometrioid endometrial adenocarcinoma	Stage IIIC1	G3	2107	0	high	1	0	1	9.16399	9.40478	11.3022	11.6741	13.2602	10.4917	6.36159	10.1949	9.18817	11.1304	10.9147	4.19442	8.7983	10.7274	10.1215	10.5025	11.027	0.0139	0.0181	0.0114	0.021	0.0196	0.0201	-0.0064	0.0165	-0.0059	-0.0006	0.0091	0.0139	0.0159	0.0318	0.0266	-0.0081	0.0021
TCGA-B5-A0JZ	60	33.1504	Endometrioid endometrial adenocarcinoma	Stage IIIC1	G3	2173	0	high	1	0	1	9.89051	5.58692	11.2766	11.3088	13.422	11.3038	6.58845	10.5473	8.94299	11.0023	11.0689	4.75272	8.24167	10.1558	10.6258	10.2185	10.903	0.0118	-0.001	0.0018	0.0003	-0.0002	0.004	0.0089	-0.0001	-0.0047	-0.0732	0.0031	0.0118	0.0073	0.0034	-0.0013	0.0022	0.0078
TCGA-B5-A0K0	48	49.6032	Endometrioid endometrial adenocarcinoma	Stage IA	G1	1478	0	low	0	1	1	9.43082	9.89817	11.1465	11.3017	13.1329	11.5213	6.26611	10.3181	9.24726	10.8648	10.9135	3.80516	8.19749	10.4025	10.0672	10.7391	11.3233	-0.0298	-0.0443	-0.0499	-0.0475	-0.0427	-0.0473	-0.0443	-0.051	-0.0475	-0.1766	-0.0425	-0.0298	-0.0368	-0.0425	0.421	-0.0407	-0.0443
TCGA-B5-A0K1	69	38.6445	Endometrioid endometrial adenocarcinoma	Stage IA	G1	1110	0	low	0	0	0	9.65527	10.685	11.1696	12.0104	13.3305	10.982	6.58228	10.3416	8.93906	11.0542	10.8236	5.06181	8.0952	10.5316	10.366	10.5936	11.4747	0.0163	0.0014	-0.0035	-0.0013	-0.0051	0.0014	-0.0109	-0.0023	0.0003	-0.0107	0.001	0.0163	0.0134	-0.0031	0.0044	0.003	0.0067
TCGA-B5-A0K2	54	33.2265	Endometrioid endometrial adenocarcinoma	Stage IIIA	G1	2209	0	high	1	0	1	9.21397	7.00906	10.678	12.0438	13.7422	10.5863	5.35981	9.87595	9.24855	11.3768	11.151	3.79608	8.6672	10.221	8.8529	11.2524	11.753	0.0153	0.003	0.0015	0.0038	0.0117	0.0007	0.0047	0.0042	0.0022	0.0029	0.0082	0.0153	0.0097	0.002	0.0023	0.0041	-0.0031
TCGA-B5-A0K3	62	32.7186	Endometrioid endometrial adenocarcinoma	Stage IA	G3	830	1	low	0	1	1	9.13021	8.37028	11.079	11.4252	13.2306	10.5754	5.74533	10.8067	9.2136	10.8196	11.0182	3.93278	8.48755	10.424	10.5358	10.3478	11.4612	0.1071	0.561	0.1041	0.105	0.1702	0.0396	0.0956	0.0894	0.0983	0.1593	0.1737	0.1071	0.2005	0.6404	0.1172	0.1197	-0.726
TCGA-B5-A0K4	51	28.578	Endometrioid endometrial adenocarcinoma	Stage IB	G2	1757	0	low	0	1	1	8.29842	5.30013	10.5396	11.8103	13.3726	9.98016	3.15214	9.90807	8.57673	10.5358	11.0924	3.15214	8.03132	10.6569	10.2395	10.2697	11.4872	0.3739	-0.1656	-0.16	0.3344	-0.1391	-0.1564	-0.1674	-0.1708	0.3344	-0.1384	-0.1256	0.3739	-0.1351	0.3324	0.3422	-0.135	-0.1253
TCGA-B5-A0K6	58	47.3305	Endometrioid endometrial adenocarcinoma	Stage IA	G1	1953	0	low	1	1	1	8.03718	4.95386	10.4105	11.3323	13.032	10.2075	6.25348	9.28461	8.09383	10.6064	10.9199	4.04352	7.9782	9.78898	9.5537	9.17082	10.8435	-0.0268	-0.0119	-0.0123	-0.0113	-0.0089	-0.012	-0.0021	-0.0204	-0.0045	-0.0099	-0.0039	-0.0268	-0.0038	-0.011	-0.002	-0.799	-0.0031
TCGA-B5-A0K7	64	21.6128	Endometrioid endometrial adenocarcinoma	Stage IA	G1	1933	0	low	0	0	0	9.78967	8.87094	11.2065	11.4961	13.2793	10.9598	5.17553	10.1367	8.99651	10.8968	10.889	5.80724	8.67238	10.1063	9.68036	10.6855	11.3545	-0.0446	-0.0633	-0.0735	-0.0666	-0.0612	-0.0712	-0.0535	-0.071	-0.0666	-0.0557	-0.0574	-0.0446	-0.0552	-0.061	-0.0562	-0.0503	-0.0476
TCGA-B5-A0K8	71	23.8281	Serous endometrial adenocarcinoma	Stage IB	G3	847	0	low	0	1	1	8.9726	9.99002	11.4995	11.1698	12.6256	11.4292	8.9406	9.78188	9.06752	11.1242	11.5476	7.97801	8.16701	10.7554	9.25872	10.8498	11.5197	-0.3171	0.1871	0.1292	0.1053	0.1598	0.2173	0.1831	-0.3662	0.103	0.2397	0.1167	-0.3171	0.2183	-0.222	-0.1601	-0.266	-0.4483
TCGA-B5-A0K9	88	25.3906	Endometrioid endometrial adenocarcinoma	Stage II	G1	409	1	low	1	0	1	9.97049	7.29156	10.7887	11.5206	13.6394	10.1588	7.60477	10.1102	9.10682	11.1314	10.7845	3.61813	8.64292	10.624	10.2486	10.8558	11.3028	-0.0336	-0.0524	-0.0551	-0.0482	-0.0506	-0.0442	-0.0433	-0.0498	-0.0482	-0.0409	-0.0344	-0.0336	-0.0368	-0.0456	-0.0194	-0.0383	-0.0506
TCGA-B5-A0KB	62	29.3199	Endometrioid endometrial adenocarcinoma	Stage IB	G3	824	0	low	0	1	1	9.45896	9.41635	11.4449	12.1591	13.3827	11.144	7.36198	10.0319	9.03839	11.5204	11.7458	4.71668	9.21039	10.8668	9.59175	10.7397	10.6495	-0.157	0.0948	0.2513	0.1504	0.099	-0.3117	0.117	-0.0627	0.1204	0.5071	-0.3404	-0.157	-0.137	0.5564	-0.3406	-0.2883	-0.1324
TCGA-B5-A11E	53	19.1001	Endometrioid endometrial adenocarcinoma	Stage IB	G3	1820	0	low	1	1	1	10.6509	6.26008	11.2079	12.1127	12.8407	10.8867	5.81521	10.334	9.00014	10.7847	10.8282	4.04601	8.84293	11.0939	10.1848	11.3619	11.1561	-0.0295	-0.0527	0.1439	0.7025	-0.0063	-0.0414	-0.0602	-0.0445	0.7025	-0.0147	-0.0091	-0.0295	-0.0233	-0.0447	-0.06	-0.0293	-0.0111
TCGA-B5-A11F	55	0	Endometrioid endometrial adenocarcinoma	Stage IA	G2	5651	0	low	0	1	1	10.1735	9.06712	11.1425	11.6712	13.1237	10.9998	8.6432	10.3812	8.97225	10.8295	10.9339	4.48866	7.71347	10.3116	10.3147	10.4405	11.2222	0.0214	0.0225	0.0091	0.0198	0.0212	0.009	0.0225	0.0111	0.0198	-0.0288	-0.0057	0.0214	0.0017	-0.7372	0.0187	-0.0101	0.0005
TCGA-B5-A11G	71	30.0781	Endometrioid endometrial adenocarcinoma	Stage IA	G1	3448	0	low	0	1	1	10.1554	4.55989	10.7398	11.9503	12.4077	10.9387	6.04513	9.65654	8.17278	10.3822	11.4158	4.55989	8.3933	9.6985	9.73306	10.3802	10.5677	0.0304	0.0294	0.0368	0.0391	0.0338	0.0337	0.0256	0.0154	0.0371	0.0301	0.0437	0.0304	0.044	-0.0035	0.0323	-0.3317	0.0307
TCGA-B5-A11H	67	0	Endometrioid endometrial adenocarcinoma	Stage IIIA	G2	2687	0	high	1	1	1	10.2059	6.25723	11.0452	11.9674	12.8442	10.5853	4.98051	10.6255	9.27231	10.9206	11.1857	3.85828	8.42389	10.5965	10.7178	10.5985	11.3758	0.4587	-0.0021	0.0041	0.3873	0.0061	0.0146	-0.0095	0.0053	-0.0234	0.0146	0.0357	0.0174	0.0446	0.0067	0.009	0.02	0.0222
TCGA-B5-A11I	65	49.0487	Endometrioid endometrial adenocarcinoma	Stage IVB	G3	2303	0	high	1	1	1	9.66148	7.61757	11.4553	11.313	13.4446	11.5351	4.43491	9.88731	9.26629	11.8612	11.2019	4.345	8.2517	11.5019	10.4216	10.9327	10.8505	0.2772	-0.0876	0.3376	0.5474	-0.1104	0.1342	-0.0885	-0.1514	0.0629	0.1891	-0.38	0.1928	0.1697	0.1943	-0.4657	-0.4315	-0.4217
TCGA-B5-A11J	64	0	Endometrioid endometrial adenocarcinoma	Stage IA	G2	1656	0	low	1	0	1	10.4398	9.75121	11.0034	11.6963	13.187	11.4794	10.1156	10.4186	9.2775	10.9335	11.0836	4.00542	8.34847	10.7081	9.91965	10.9936	11.6506	0.0302	0.0201	0.018	0.0171	0.018	0.0261	0.0181	0.0119	0.0171	-0.0462	0.0105	0.0302	0.0138	0.0191	0.0155	0.0101	0.015
TCGA-B5-A11L	71	34.6268	Endometrioid endometrial adenocarcinoma	Stage IC	G2	2240	1	low	0	1	1	9.56469	11.3524	10.8875	11.8177	12.9009	10.7428	6.19932	10.1864	9.00893	10.9854	11.3954	3.97731	8.1546	10.4479	9.64497	10.7213	10.9843	-0.0052	-0.0036	-0.0064	-0.0087	-0.0076	-0.0086	-0.0036	-0.0101	-0.0087	0.4286	-0.0232	-0.0052	-0.022	-0.0122	-0.0125	-0.0218	-0.0201
TCGA-B5-A11M	43	59.3789	Endometrioid endometrial adenocarcinoma	Stage IA	G1	1362	0	low	0	0	0	10.0976	8.82135	11.4288	11.5571	12.9067	11.441	6.17163	10.7092	9.27072	10.7173	10.6182	4.1788	7.80135	10.6302	10.1968	10.9169	11.0659	0	0	0	0	0	0	0	0	0	0	0	0	0	0	0	0	0
TCGA-B5-A11N	69	29.7265	Endometrioid endometrial adenocarcinoma	Stage IA	G1	1876	0	low	1	1	1	9.89044	8.1062	10.8545	11.1497	12.8448	11.0682	7.14956	10.2044	8.93963	10.7409	10.9916	4.37989	8.39717	10.4515	9.63223	10.5136	11.1399	0.043	0.0151	0.0206	0.0246	0.0416	0.0193	0.0091	0.0213	0.0202	0.0162	0.049	0.043	-0.4334	0.0323	0.0235	0.0301	-0.4244
TCGA-B5-A11O	62	36.388	Endometrioid endometrial adenocarcinoma	Stage IA	G1	2609	0	low	1	0	1	9.39823	9.97887	11.0261	11.8993	13.4711	11.0391	7.36693	10.5188	9.10609	10.9487	10.9533	3.84597	8.03156	10.5115	9.49571	10.8149	11.2874	0.038	0.0142	0.0109	0.0145	0.0189	0.0135	0.021	0.0184	0.0145	0.0148	0.0175	0.038	0.0186	0.0169	0.0197	0.0129	0.0107
TCGA-B5-A11P	87	0	Endometrioid endometrial adenocarcinoma	Stage IB	G3	825	0	low	0	1	1	9.64401	5.70896	11.0353	12.2142	12.854	11.2189	6.7034	10.4148	8.90083	11.1497	11.0606	3.15214	8.17184	10.7164	9.9974	10.775	11.0732	-0.2298	-0.2639	-0.2731	0.1941	-0.2954	-0.2582	-0.2557	0.1946	0.1941	0.2272	-0.2571	-0.2298	0.2292	0.1989	0.2135	-0.2372	0.2328
TCGA-B5-A11Q	64	33.9493	Endometrioid endometrial adenocarcinoma	Stage IIIA	G1	976	0	high	0	1	1	10.0087	6.69449	11.3071	11.7182	12.7704	11.1815	5.92512	10.0059	8.85946	10.9023	11.4343	5.32036	9.38769	10.5442	9.27499	11.6081	11.5521	-0.008	-0.0384	-0.0354	0.4386	-0.0362	-0.0358	-0.0321	-0.0344	0.4386	-0.0268	-0.0329	-0.008	-0.0357	-0.0372	-0.0322	-0.0273	-0.0235
TCGA-B5-A11R	51	31.5334	Endometrioid endometrial adenocarcinoma	Stage II	G3	2349	0	low	0	1	1	9.89829	4.97709	11.1504	11.9417	14.2614	10.755	5.60301	10.1933	9.09518	11.9679	10.6649	3.7742	8.2637	11.0637	9.79212	10.9678	11.7614	-0.1185	-0.1647	0.2969	0.3014	-0.1436	-0.1432	-0.1676	-0.1692	0.2813	-0.1319	-0.1157	-0.1185	-0.1266	0.2761	-0.1764	-0.1288	-0.127
TCGA-B5-A11S	63	47.8721	Endometrioid endometrial adenocarcinoma	Stage IA	G2	2229	0	low	0	1	1	10.6673	4.02337	11.3503	11.7063	13.5883	11.239	5.95832	10.7358	9.09174	11.2377	10.7675	3.15214	8.92317	11.1335	10.193	11.5306	11.311	-0.058	-0.0745	-0.0745	0.3841	-0.0822	-0.0729	-0.0803	-0.0791	0.3841	-0.0768	-0.0781	-0.058	-0.072	-0.0721	-0.0811	-0.0764	-0.0609
TCGA-B5-A11U	74	26.4024	Endometrioid endometrial adenocarcinoma	Stage IVB	G3	509	0	high	1	0	1	9.83763	11.2705	10.9956	11.8561	13.2879	11.1618	4.77773	10.6965	9.00887	11.1404	10.6823	3.69069	8.33122	10.1651	10.1348	11.0915	11.1251	0.0216	0.0122	0.0255	0.0127	0.008	0.0212	0.0068	0.0095	0.0068	-0.0169	-0.0005	0.0216	0.013	0.0078	0.0116	-0.0003	0.009
TCGA-B5-A11V	64	28.8044	Endometrioid endometrial adenocarcinoma	Stage IA	G1	595	0	low	1	1	1	10.7929	9.90016	11.1116	11.2654	13.0931	10.8175	5.08746	10.146	8.8456	10.7854	11.3447	4.0996	8.07235	10.4395	10.3205	11.0031	11.0633	-0.0108	-0.0343	-0.0338	0.413	-0.0391	-0.039	-0.0291	-0.0439	0.4185	0.4	-0.05	-0.0108	-0.048	-0.0398	-0.0412	-0.0541	-0.0449
TCGA-B5-A11W	61	38.3906	Endometrioid endometrial adenocarcinoma	Stage IB	G2	593	0	low	0	0	0	10.445	10.6138	11.0821	12.3152	12.9911	10.3473	8.58028	10.0313	8.74977	10.9807	11.1197	3.15214	8.05984	10.1537	10.05	10.6558	11.0983	0.029	0.0098	0.0048	0.0139	0.0122	0.0061	0.012	0.0106	0.0121	0.0095	0.0191	0.029	0.0217	0.0054	0.0125	0.0165	0.0251
TCGA-B5-A11Y	59	24.0055	Endometrioid endometrial adenocarcinoma	Stage IB	G1	560	0	low	1	0	1	9.73889	7.88414	11.1169	12.0084	13.0017	10.8376	6.02238	10.3015	9.25404	11.1847	11.148	4.02322	8.38032	10.0967	9.5557	10.8919	11.2544	0.0329	0.013	0.0137	0.0158	0.0138	0.0114	0.0172	0.0155	0.0158	0.0072	0.021	0.0329	0.0181	0.0135	0.014	0.0176	0.0183
TCGA-B5-A11Z	61	28.3937	Endometrioid endometrial adenocarcinoma	Stage IA	G1	528	0	low	0	0	0	10.1736	6.09409	11.3265	11.3228	13.153	10.7685	5.23565	10.8326	9.72235	10.8115	10.849	4.68385	8.71842	10.4883	10.3829	11.0374	11.5499	-0.0232	-0.0138	-0.0178	-0.0141	-0.0251	-0.0108	-0.0095	-0.0167	-0.0141	-0.0247	-0.0214	-0.0232	-0.0182	-0.0173	-0.0145	-0.0151	-0.0333
TCGA-B5-A121	57	29.3848	Endometrioid endometrial adenocarcinoma	Stage IIIA	G1	504	0	high	0	0	0	10.0673	6.55371	11.3	12	13.6299	11.1403	7.05192	10.385	9.67945	11.0539	10.8768	3.84356	8.11167	10.4637	9.98224	10.5692	11.4106	0.015	-0.0022	0.0103	0.0042	0.0101	-0.0002	-0.0065	0.0063	0.0075	0.0134	0.013	0.015	0.0085	0.008	0.0089	0.0105	0.0276
TCGA-B5-A1MR	65	0	Endometrioid endometrial adenocarcinoma	Stage IIIA	G3	6859	0	high	1	1	1	9.82291	11.3173	11.0629	11.6516	13.3287	11.3149	8.53773	10.5001	8.8371	11.114	11.6801	6.92302	8.03914	11.3766	10.5408	10.743	10.749	-0.0151	-0.0313	-0.0102	0.4721	-0.0163	-0.0239	-0.0327	-0.0173	0.4505	0.496	-0.0179	-0.0151	-0.0194	0.1602	-0.0175	-0.0263	-0.0314
TCGA-B5-A1MS	60	26.8544	Serous endometrial adenocarcinoma	Stage IC	G3	3112	1	low	0	1	1	10.0444	11.8453	11.9439	11.8303	13.7433	11.4636	10.6045	9.47599	9.13786	11.7738	11.4751	7.28063	8.57077	10.855	10.8251	10.967	11.5037	0.1705	-0.3685	0.1362	0.225	0.0716	0.1949	0.3324	0.0365	0.2308	0.4197	0.0846	0.1705	0.1698	0.1517	0.1534	-0.6803	-0.1567
TCGA-B5-A1MU	79	20.3619	Serous endometrial adenocarcinoma	Stage IVB	G3	1548	1	high	0	1	1	8.87307	11.0653	10.8951	11.4542	13.3894	10.9219	4.47028	10.5283	8.81692	11.2638	11.1224	8.18415	8.39495	10.6214	10.3498	10.5562	11.2409	0.3384	-0.1604	-0.1594	-0.0021	-0.0334	-0.1679	-0.1842	-0.1615	-0.0117	0.1792	-0.0402	0.3384	0.0235	0.0289	0.0141	0.0267	-0.4085
TCGA-B5-A1MV	84	31.5776	Endometrioid endometrial adenocarcinoma	Stage IA	G2	1565	0	low	0	1	1	10.1079	9.37819	11.0242	11.6815	13.0235	11.0623	8.72505	10.0921	9.16611	10.9838	10.8668	3.94935	8.23159	10.1674	10.4537	10.6868	11.4021	-0.0153	-0.0284	-0.0365	-0.0299	-0.029	-0.0306	-0.0317	-0.0313	-0.037	-0.1151	-0.0351	-0.0153	-0.0313	-0.0281	0.341	-0.0346	-0.0385
TCGA-B5-A1MW	55	23.3355	Endometrioid endometrial adenocarcinoma	Stage IA	G3	447	0	low	1	1	1	10.5263	11.3806	11.3809	11.9714	14.0793	11.3592	5.16471	10.0473	9.27962	12.1616	10.8551	4.05634	8.97145	11.4739	10.583	11.5979	11.7426	-0.0209	-0.0413	-0.0111	0.7094	-0.0155	0.0003	-0.0418	-0.0291	0.6899	-0.0282	-0.0094	-0.0209	0.0323	-0.0197	-0.0337	-0.036	0.0012
TCGA-B5-A1MX	47	25.1039	Endometrioid endometrial adenocarcinoma	Stage IB	G3	1473	0	low	1	0	1	9.7765	5.50212	11.3235	12.0175	13.2605	12.0926	5.61815	9.74145	9.48556	11.1126	11.1161	4.89567	8.97608	10.5824	10.268	10.5325	11.623	0.0502	0.0177	0.0219	0.0309	0.0305	0.0228	-0.0002	0.0144	0.0244	0.0059	0.0158	0.0502	0.0211	0.0274	0.0158	0.0204	0.0132
TCGA-B5-A1MY	62	31.4318	Serous endometrial adenocarcinoma	Stage IIIC2	G3	361	1	high	0	1	1	10.155	12.4074	10.7571	11.5623	12.9318	10.6887	9.78451	10.5893	8.63987	10.3002	11.0436	10.6474	7.94816	10.5564	9.73477	10.4884	10.1229	-0.0009	-0.3952	-0.3557	0.0716	0.0162	-0.3298	-0.3713	0.5317	0.0731	0.347	-0.3402	-0.0009	0.3108	0.3696	0.3635	-0.4178	-0.4362
TCGA-B5-A1MZ	54	41.3703	Endometrioid endometrial adenocarcinoma	Stage IA	G1	1598	0	low	0	0	0	9.80934	7.48118	11.4375	12.165	13.9494	10.4799	6.12919	10.1621	9.58329	12.1589	10.7813	4.80553	8.96298	10.4399	9.39536	11.2697	11.7858	-0.0203	-0.0122	-0.0185	-0.0153	-0.0219	-0.0114	-0.017	-0.0202	-0.0153	-0.0668	-0.0302	-0.0203	-0.0236	-0.0139	-0.0137	-0.0155	-0.0315
TCGA-B5-A1N2	70	40.3912	Serous endometrial adenocarcinoma	Stage IIIC1	G3	954	1	high	0	1	1	8.91543	12.586	11.3983	11.301	12.851	10.8795	9.48074	9.70561	8.79463	11.0709	10.5701	6.2162	8.45435	10.164	9.65024	10.4925	11.3808	-0.4139	-0.4014	0.094	-0.1586	0.0218	-0.2671	0.0771	-0.38	0.0193	-0.1825	0.0691	-0.4139	0.5841	1.2227	0.0338	-0.3981	-0.4299
TCGA-B5-A3F9	56	56.2491	Endometrioid endometrial adenocarcinoma	Stage IB	G3	4155	0	low	0	1	1	10.3172	9.14034	11.2442	11.4862	14.028	11.0368	4.80178	10.2519	9.17748	11.2981	10.8289	5.52592	8.22585	10.5123	9.74383	10.7824	11.6465	0.0341	0.0191	0.0294	0.2696	0.0783	-0.1603	0.0291	0.025	0.259	0.2153	0.05	0.0341	-0.1432	0.0403	0.0366	0.0456	-0.1233
TCGA-B5-A3FA	73	29.6427	Endometrioid endometrial adenocarcinoma	Stage IC	G3	2929	0	low	1	0	1	9.95616	10.7324	11.6745	12.0317	13.6331	10.7934	8.37288	9.88834	9.6517	11.7061	10.892	4.11926	8.93239	9.89374	10.5977	10.9117	11.7439	0.0245	0.0046	0.0003	0.0036	0.0175	-0.001	-0.011	0.0064	0.0073	-0.0116	0.0023	0.0245	0.0026	0.0078	0.0052	-0.0038	-0.014
TCGA-B5-A3FB	73	39.7924	Endometrioid endometrial adenocarcinoma	Stage IB	G3	2844	0	low	0	0	0	10.2386	10.4505	11.1915	11.9726	13.847	10.8724	5.73182	10.0261	9.28571	11.2148	10.9971	4.27111	8.55732	10.2424	10.414	10.7693	11.6277	0.0021	0.0075	-0.0004	0.0108	-0.0007	0.0012	0.0081	-0.0068	0.0108	-0.0436	-0.0138	0.0021	-0.0118	0.0045	0.0062	-0.0127	-0.0248
TCGA-B5-A3FC	53	26.6097	Endometrioid endometrial adenocarcinoma	Stage II	G3	2185	0	low	1	0	1	9.61094	4.67379	11.2458	12.2343	14.1388	10.6271	4.25186	9.76157	9.31654	11.7861	11.1787	3.83559	8.61318	10.4222	10.0651	10.562	11.3729	0.0111	0.0041	-0.0146	0.0041	0.0068	0	-0.0002	-0.001	0.0041	-0.0029	-0.0018	0.0111	0.0084	0.0074	0.0055	-0.0071	-0.0025
TCGA-B5-A3FD	70	37.9839	Endometrioid endometrial adenocarcinoma	Stage IA	G3	1197	1	low	0	1	1	9.49197	5.70467	10.6579	11.4161	13.7185	9.45614	4.33037	9.12328	8.34244	11.2977	11.2882	3.87497	8.6225	10.2902	9.92632	10.4177	11.467	0.1905	-0.6011	0.2437	0.3252	0.2282	-0.7216	-0.6047	-0.236	0.3189	0.406	0.1764	0.1905	0.0383	0.224	0.2422	-0.5897	-0.6318
TCGA-B5-A3FH	74	33.2031	Endometrioid endometrial adenocarcinoma	Stage IA	G3	841	0	low	0	1	1	9.85797	6.09206	11.5054	12.4681	13.9501	10.8517	4.90092	10.0039	9.74973	11.4585	11.7525	3.97191	8.74941	10.3372	10.1617	11.187	11.6514	-0.0115	-0.031	-0.0408	-0.026	-0.0371	-0.0316	-0.0072	-0.0282	-0.026	0.4659	-0.0365	-0.0115	-0.0491	-0.0287	-0.0313	-0.025	-0.0292
TCGA-B5-A3S1	71	28.3039	Serous endometrial adenocarcinoma	Stage IIIC1	G3	902	0	high	0	1	1	9.95603	10.7021	11.5553	11.0986	13.9863	11.7776	9.64997	9.53863	9.51131	11.8209	11.4397	7.1256	8.23419	10.6149	9.73508	10.9335	12.1001	-0.3946	-0.1545	0.1765	-0.1313	0.2408	0.1178	-0.1239	-0.1551	-0.1137	0.2356	0.2428	0.4626	-0.2408	-0.0225	-0.0299	-0.4814	-0.3301
TCGA-B5-A5OC	71	0	Endometrioid endometrial adenocarcinoma	Stage IIIB	G3	1249	0	high	1	0	1	10.5874	9.36899	11.351	11.1814	13.9104	10.849	7.51895	9.80159	9.82426	11.2353	10.813	4.75289	8.95309	10.3696	10.1986	11.0598	11.4268	-0.0382	-0.0379	-0.0403	-0.0338	-0.031	-0.0329	-0.0371	-0.035	-0.0338	-0.0375	-0.035	-0.0382	-0.0388	-0.038	-0.0485	-0.0374	-0.0379
TCGA-B5-A5OD	67	0	Serous endometrial adenocarcinoma	Stage IIIC	G3	1038	0	high	0	1	1	8.75923	11.3344	11.5084	11.115	13.4441	11.1065	6.55199	9.0601	8.59134	11.9907	10.6135	6.39441	8.38685	10.7221	8.91678	10.9137	11.1259	-0.4446	-0.4649	0.3179	0.315	0.3068	0.3116	0.604	-0.4815	0.3185	-0.4904	-0.4732	-0.4446	-0.0331	0.8242	-0.0233	-0.0853	-0.0356
TCGA-B5-A5OE	68	0	Serous endometrial adenocarcinoma	Stage IIIC2	G3	1063	0	high	0	1	1	7.4297	11.8396	10.9812	12.1397	14.0892	9.78601	7.81214	8.24687	8.56674	12.222	11.9536	6.99544	8.79764	10.9122	9.78405	11.0266	11.442	0.1785	0.1243	0.1511	1.0381	0.1748	-0.5308	0.1254	-0.706	0.9995	0.3451	0.1608	0.1785	0.1605	0.8461	0.6743	-0.6903	0.1301
TCGA-BG-A0LW	47	57.2031	Endometrioid endometrial adenocarcinoma	Stage IA	G2	566	0	low	0	0	0	9.64729	10.236	10.9967	11.7158	13.2125	11.3066	7.25417	10.8721	9.36155	10.7192	10.9905	3.85729	7.87752	10.4115	10.1547	10.5503	11.3371	0.0145	0.0076	0	0.0011	-0.0102	-0.0041	0.0035	-0.0018	0.0011	-0.0425	-0.0073	0.0145	0.0037	0.0039	-0.0011	-0.0064	-0.0119
TCGA-BG-A0LX	57	33.218	Endometrioid endometrial adenocarcinoma	Stage IB	G2	614	0	low	1	1	1	10.5252	7.56416	11.1541	11.9062	13.1324	10.999	6.18923	10.3799	9.28392	11.007	10.7965	3.83784	8.43882	10.3632	10.0914	10.3508	11.2494	-0.0428	-0.0383	-0.0519	-0.0426	-0.0397	-0.0378	0.2601	-0.041	-0.0426	-0.0412	-0.0468	-0.0428	-0.0365	-0.0407	-0.0359	-0.0458	-0.0417
TCGA-BG-A0M0	66	42.9752	Endometrioid endometrial adenocarcinoma	Stage IA	G1	588	0	low	1	1	1	10.806	4.07661	10.9941	12.0401	13.3853	10.7763	4.98409	10.5073	8.0249	10.5909	11.1267	4.43894	8.18965	10.8984	10.1589	10.8559	10.9031	-0.0476	-0.0926	-0.0896	0.8109	-0.062	-0.0905	-0.0956	-0.0926	0.8109	-0.0874	-0.0561	-0.0476	-0.067	-0.0862	-0.0872	-0.0751	-0.0641
TCGA-BG-A0M2	62	26.9274	Endometrioid endometrial adenocarcinoma	Stage IB	G2	637	0	low	0	1	1	10.2193	5.35158	11.4253	11.6458	13.3395	10.9576	6.37448	9.70036	8.83165	10.8944	11.0007	5.11283	8.66918	10.7869	9.69269	11.2518	11.2535	-0.1116	-0.1298	-0.1276	0.3007	-0.1242	-0.1332	-0.1288	-0.1415	0.3007	-0.1093	-0.1144	-0.1116	0.2681	-0.1148	-0.1147	-0.0953	-0.1048
TCGA-BG-A0M3	74	29.2969	Endometrioid endometrial adenocarcinoma	Stage IB	G2	1071	0	low	0	1	1	9.86455	7.94954	11.2641	11.4079	13.2785	10.8849	4.42361	9.87138	9.10139	11.1006	11.0383	4.73275	8.52958	10.086	10.4366	10.55	11.4579	-0.0654	-0.0875	-0.0885	-0.0866	-0.0832	-0.0909	-0.0815	-0.1114	-0.0908	-0.1096	-0.0696	-0.0654	-0.0806	-0.0833	0.4827	-0.0955	-0.0848
TCGA-BG-A0M4	60	30.6148	Endometrioid endometrial adenocarcinoma	Stage IA	G3	2167	0	low	1	1	1	9.33749	4.74224	10.9267	11.7282	13.0053	10.5072	4.03207	10.5422	8.77751	10.7479	10.7579	4.37865	8.00126	10.7336	10.3177	10.9592	11.3067	-0.0573	-0.0908	-0.0954	0.3409	-0.08	-0.0797	-0.0857	-0.089	0.3531	-0.0819	-0.0787	-0.0573	0.3413	0.3362	-0.0889	-0.079	0.3331
TCGA-BG-A0M6	73	23.8054	Serous endometrial adenocarcinoma	Stage IIIC2	G3	671	1	high	0	1	1	9.43017	11.7045	11.1918	13.1372	12.6461	11.6371	10.1859	11.1376	8.72384	11.1815	11.0789	9.04434	8.74783	11.5837	9.35667	11.7208	11.5781	-0.4133	-0.0747	-0.0377	0.5643	-0.0628	-0.1521	-0.0923	-0.24	0.5858	-0.0386	0.293	-0.4133	-0.0236	0.2803	-0.0314	0.2907	0.8831
TCGA-BG-A0M7	60	39.8438	Endometrioid endometrial adenocarcinoma	Stage IIIC1	G2	1937	0	high	0	0	0	9.20489	9.84743	10.9729	11.794	13.2825	10.6089	5.44054	10.3069	8.4274	10.6995	11.0565	3.73006	7.95866	10.2204	10.042	10.0636	11.1659	0.0052	-0.0081	-0.0051	-0.0005	0.0212	0.0005	0.0008	0.0002	0.0022	-0.0052	-0.0021	0.0052	-0.0011	0.0022	0.0003	0.0044	0.0061
TCGA-BG-A0M8	50	81.6406	Endometrioid endometrial adenocarcinoma	Stage IA	G3	2020	0	low	1	1	1	8.4475	8.82701	10.6438	11.4249	12.5966	10.6085	6.00996	10.1932	8.4475	11.0669	11.2699	5.08174	7.96317	10.1864	9.71602	10.5931	10.751	0.2062	-0.3618	0.1906	0.2635	0.1535	0.0893	0.1432	-0.5032	0.2257	0.2018	-0.0735	0.2062	-0.3208	0.5841	0.013	-0.2046	-0.3503
TCGA-BG-A0M9	73	36.3281	Endometrioid endometrial adenocarcinoma	Stage IB	G2	2270	0	low	0	1	1	9.47503	8.20509	10.9904	11.9658	13.2311	10.4799	5.72873	10.0811	8.46066	10.6081	10.9222	4.98223	7.90649	10.7065	10.1186	10.6043	11.2039	-0.0188	-0.0267	-0.0311	0.4776	-0.0059	-0.0274	-0.0267	-0.0273	0.4757	-0.0258	-0.0042	-0.0188	-0.019	-0.0186	-0.0364	-0.0217	-0.0026
TCGA-BG-A0MA	60	38.4083	Endometrioid endometrial adenocarcinoma	Stage IB	G3	326	1	low	1	1	1	11.2709	6.0977	11.1999	11.614	13.2378	10.6889	4.50947	10.7009	8.98764	11.0395	10.7967	4.12895	8.22416	10.5553	10.2551	10.5734	11.2528	0.0028	-0.0184	-0.0054	0.4699	-0.0106	0.0068	-0.0244	-0.0206	0.4632	0.028	0.0049	0.0028	-0.0002	-0.007	-0.0126	-0.015	0.002
TCGA-BG-A0MC	74	56.1915	Endometrioid endometrial adenocarcinoma	Stage IA	G1	1263	0	low	0	0	0	8.57326	10.617	10.6269	11.5298	12.9466	10.6465	6.72384	10.394	8.29376	10.7297	11.0034	3.15214	7.75741	10.0906	10.0762	9.23258	10.5685	0.0079	-0.0006	-0.0003	0	-0.0051	-0.0006	0.0318	0.0008	0.0025	0.0004	-0.0001	0.0079	0.0043	0.0037	0.0027	-0.002	-0.0028
TCGA-BG-A0MG	73	23.8281	Endometrioid endometrial adenocarcinoma	Stage IA	G1	1477	0	low	1	0	1	9.64737	9.68098	11.1036	11.9974	13.5033	10.9328	6.10008	9.96409	9.09066	11.3038	11.1282	5.10345	8.59278	10.6626	9.98666	10.3228	11.0984	-0.0324	-0.0343	-0.0429	-0.0398	-0.0247	-0.0426	-0.0523	-0.0452	-0.0398	-0.0639	-0.0354	-0.0324	-0.0373	-0.0405	-0.04	-0.0476	-0.0429
TCGA-BG-A0MI	83	37.0983	Endometrioid endometrial adenocarcinoma	Stage IA	G2	714	1	low	0	0	0	9.03643	5.33682	11.1089	11.2795	13.3849	11.1549	7.85829	10.5867	8.82506	10.7455	10.8241	3.86824	8.5431	10.4528	10.0582	10.406	11.4926	0.0164	-0.0002	0	-0.0009	-0.0004	-0.0041	0.021	0.0038	-0.0009	-0.0365	-0.0066	0.0164	0.0089	-0.0095	0.0017	0.0088	0.0102
TCGA-BG-A0MK	52	0	Endometrioid endometrial adenocarcinoma	Stage IIB	G3	1317	1	low	1	0	1	9.97903	6.7987	10.5126	12.1395	13.0831	10.7197	6.85215	9.8004	8.94573	10.6308	10.6566	3.15214	8.16572	10.3038	10.118	10.8245	11.1412	0.012	0.0052	-0.0003	0.0606	0.0082	-0.0009	0.0063	0.0048	0.0632	-0.1018	-0.0014	0.012	-0.0072	0.0077	-0.0044	-0.0023	-0.0006
TCGA-BG-A0MO	63	32.4219	Endometrioid endometrial adenocarcinoma	Stage IA	G1	1309	0	low	0	0	0	9.26187	4.02798	10.8913	12.1717	13.676	11.1122	5.00978	11.006	9.42677	10.9155	10.9881	3.15214	8.13442	10.8417	9.25391	10.485	11.7976	-0.0038	-0.0147	-0.0226	-0.0116	-0.0097	-0.0239	-0.0064	-0.0215	-0.0179	0.0046	-0.0146	-0.0038	-0.0126	-0.0194	-0.0113	-0.0079	-0.0033
TCGA-BG-A0MQ	71	37.0983	Endometrioid endometrial adenocarcinoma	Stage IA	G1	1817	0	low	1	0	1	10.2355	5.06131	11.3455	11.5201	13.3666	10.2305	4.68796	10.3097	9.28384	11.1696	11.1014	4.68796	9.17068	10.4025	10.1918	10.7643	11.5064	-0.0207	-0.0206	-0.0281	-0.018	-0.0169	-0.0257	-0.0214	-0.0238	-0.0254	-0.0265	-0.0191	-0.0207	-0.0223	-0.0134	-0.0214	-0.0304	-0.0266
TCGA-BG-A0MS	53	25.3906	Endometrioid endometrial adenocarcinoma	Stage IIIC1	G3	1882	0	high	0	1	1	9.74288	5.40879	11.0423	11.4909	13.1834	11.0879	6.14974	10.3335	9.13798	10.6884	11.2829	4.19281	8.04985	10.3735	10.0077	10.2051	11.2266	-0.0582	-0.0673	-0.0764	-0.0828	-0.0682	-0.0701	-0.0664	-0.0723	-0.0828	0.3641	-0.1061	-0.0582	-0.0868	-0.0753	0.3822	-0.0943	-0.0859
TCGA-BG-A0MT	64	25.8645	Endometrioid endometrial adenocarcinoma	Stage IA	G2	644	0	low	0	1	1	9.67655	4.1545	11.1485	11.5933	13.4296	10.7553	3.8679	10.1406	9.458	11.0295	10.7375	3.8679	8.49337	10.9298	9.955	11.1227	11.4474	-0.0168	-0.0895	-0.0436	0.4354	-0.0161	-0.0701	-0.0529	-0.0533	0.4469	0.0196	0.0121	-0.0168	0.0117	0.4523	-0.0398	-0.0149	0.0094
TCGA-BG-A0MU	78	29.4321	Endometrioid endometrial adenocarcinoma	Stage IIIA	G1	617	0	high	0	1	1	9.60233	5.47779	11.1884	11.599	13.361	11.3636	4.79629	9.73154	9.02302	10.9374	11.1454	3.15214	8.07033	10.5465	10.4002	10.2442	11.3961	0.0179	-0.0126	-0.0057	0.0013	-0.0106	-0.0037	0.0002	-0.0068	-0.0014	0.0304	0.0099	0.0179	0.0109	-0.0055	0.0035	-0.8733	0.0161
TCGA-BG-A0RY	68	40.8304	Endometrioid endometrial adenocarcinoma	Stage IB	G2	469	0	low	1	1	1	9.79966	4.12595	11.0947	11.7682	13.1949	10.9761	4.60579	10.2602	9.66659	11.8641	11.0524	4.26991	7.87515	10.388	9.75821	10.5667	11.8974	-0.1472	-0.1995	-0.197	-0.1882	-0.1638	-0.1861	-0.1854	-0.1948	-0.1882	-0.1385	-0.126	-0.1472	-0.1506	0.3068	0.6373	-0.1467	-0.1411
TCGA-BG-A0VT	56	49.827	Endometrioid endometrial adenocarcinoma	Stage IIIA	G2	1568	0	high	0	1	1	9.75397	5.78378	11.0916	11.5398	13.4842	11.0358	4.57372	9.64502	9.31048	10.888	11.0685	3.15214	8.9026	10.3238	9.06621	10.7176	11.6404	-0.0538	-0.0638	-0.0639	-0.0626	-0.054	-0.0512	-0.0542	0.0937	-0.0591	0.1284	-0.0459	-0.0538	-0.0476	-0.0675	0.1095	-0.6097	-0.0453
TCGA-BG-A0VV	53	56.0128	Endometrioid endometrial adenocarcinoma	Stage IA	G1	1553	0	low	0	0	0	9.25499	6.19518	11.0535	12.0198	13.4811	11.0481	5.53395	10.5562	9.15863	10.7885	10.9764	4.23644	8.36917	10.3593	9.91624	10.5346	11.5117	-0.0068	-0.0057	-0.0017	-0.0042	0	-0.0075	-0.0068	-0.0085	-0.0072	-0.0009	-0.0003	-0.0068	0.0014	-0.0071	-0.0097	0.001	-0.0054
TCGA-BG-A0VW	77	37.7297	Endometrioid endometrial adenocarcinoma	Stage IA	G1	1582	0	low	0	1	1	9.55879	9.53779	10.9425	11.8903	13.2446	11.0825	5.22729	9.3626	8.8316	10.6612	10.9772	3.15214	8.40958	10.0841	9.78589	10.3624	11.1805	0.0391	0.02	0.0186	0.0265	0.0112	0.0246	0.0077	0.0239	0.0197	0.0199	0.0115	0.0391	0.0294	0.0205	0.0238	-0.5777	0.0231
TCGA-BG-A0VX	58	67.9536	Endometrioid endometrial adenocarcinoma	Stage IB	G1	1043	0	low	0	0	0	9.90141	7.90604	10.9891	11.6512	13.341	11.1127	6.13887	10.5268	9.0515	10.8493	10.8734	3.15214	7.95559	10.2993	10.2534	10.4841	11.4788	0.0379	0.0171	0.0154	0.0152	0.0161	0.0175	0.013	0.0155	0.0152	-0.0005	0.0164	0.0379	0.0196	0.0184	0.0166	0.0144	0.0125
TCGA-BG-A0VZ	58	40.0367	Endometrioid endometrial adenocarcinoma	Stage IIIA	G1	1601	0	high	0	0	0	10.5413	5.69304	11.2879	11.6752	13.3526	11.1048	6.41706	10.2035	8.66783	11.0527	11.1048	5.1046	8.2183	10.4971	10.5344	10.5018	11.0567	0.0294	0.0038	0.0073	0.0072	-0.0028	0.0074	-0.0056	0.0108	0.0084	0.0164	0.0116	0.0294	0.015	0.009	0.014	0.0162	0.0145
TCGA-BG-A0W1	89	33.1361	Endometrioid endometrial adenocarcinoma	Stage II	G2	122	0	low	1	1	1	11.6913	5.03906	11.1431	11.2513	12.7521	10.7532	4.79538	10.0173	8.98448	10.6688	11.437	5.67925	8.03624	10.0318	10.5105	10.5704	10.8729	-0.0644	-0.0902	-0.0996	-0.0977	-0.0977	-0.0968	-0.0921	-0.0934	-0.0908	0.3765	-0.0937	-0.0644	-0.0875	0.3576	-0.0976	-0.0815	-0.0937
TCGA-BG-A0W2	57	44.4444	Endometrioid endometrial adenocarcinoma	Stage IA	G1	1721	0	low	0	0	0	9.8355	6.24553	11.3115	11.5347	13.4229	11.1671	5.60014	10.4363	9.34743	10.9924	10.8304	4.26707	7.70952	10.3366	10.3489	10.3588	11.4065	-0.0069	-0.0099	-0.0083	-0.0155	-0.0153	-0.0115	-0.0222	-0.004	-0.0155	-0.0333	-0.0325	-0.0069	-0.0203	-0.0179	-0.0182	-0.0377	-0.0256
TCGA-BG-A0YU	37	43.4095	Endometrioid endometrial adenocarcinoma	Stage IA	G1	451	0	low	0	1	1	10.1536	5.5477	11.1251	11.6966	13.1031	11.3615	8.31288	10.3712	9.04381	10.6467	10.8025	5.11601	8.45642	10.8701	10.5155	10.9838	11.1317	0.0181	0.0054	0.0137	0.4013	0.0391	0.0064	0.0031	0.0055	0.4013	0.0196	0.021	0.0181	0.0141	0.0015	0.0095	0.0138	0.0169
TCGA-BG-A0YV	67	22.4766	Serous endometrial adenocarcinoma	Stage IIIA	G3	382	0	high	0	1	1	10.0693	11.2109	10.9862	12.2692	13.105	10.4178	9.52994	10.0797	9.26506	10.9336	11.4115	6.92762	8.66872	10.935	10.0204	11.1272	11.5116	0.1327	-0.1699	-0.1474	0.1744	0.1082	-0.6219	-0.1782	-0.1824	0.1744	0.4288	0.1347	0.1327	0.1648	0.4176	-0.6775	-0.218	0.3907
TCGA-BG-A186	61	28.578	Endometrioid endometrial adenocarcinoma	Stage IIIA	G2	419	0	high	0	1	1	10.7794	5.8189	11.3694	11.4199	13.0973	11.5381	4.80063	9.8635	9.36366	10.7666	10.8191	3.15214	8.39581	10.3684	10.3614	10.3783	11.4097	0.0136	-0.0053	-0.0028	0	-0.0002	-0.0072	0.0047	-0.0022	0	0.0042	0.0089	0.0136	0.0048	-0.0029	0.0016	-0.739	0.0014
TCGA-BG-A187	65	23.8281	Endometrioid endometrial adenocarcinoma	Stage IB	G2	448	0	low	0	0	0	9.57427	5.16219	11.084	11.8945	12.9665	10.8147	5.75731	10.6788	8.00138	10.3643	11.0991	3.71065	8.47637	10.1256	10.6669	10.0039	11.29	0.005	-0.0131	-0.0278	-0.0185	-0.0204	-0.0171	-0.0046	-0.0122	-0.0128	-0.1777	-0.0192	0.005	-0.0055	-0.0171	-0.0225	-0.0303	-0.0313
TCGA-BG-A18A	74	32.0073	Endometrioid endometrial adenocarcinoma	Stage IA	G1	426	0	low	0	0	0	8.54804	8.9792	10.9458	11.8811	12.644	10.8667	6.14223	10.6836	7.79944	10.2814	10.9097	4.09674	7.97599	9.8466	10.2174	9.91508	10.9352	-0.002	-0.0079	-0.0109	-0.0087	-0.0081	-0.0139	-0.01	-0.0115	-0.0121	-0.015	-0.0156	-0.002	-0.0105	-0.0096	-0.0095	-0.0176	-0.0151
TCGA-BG-A18B	53	43.6599	Endometrioid endometrial adenocarcinoma	Stage I	G2	470	0	low	1	0	1	9.67062	5.29088	11.312	12.2417	13.3708	11.0653	5.65031	10.4322	8.9848	10.8913	10.8905	3.85084	8.0508	10.5152	10.431	10.4333	11.2422	0.0144	0.0086	0.0101	0.0133	0.01	0.0111	0.0059	0.0127	0.0088	-0.0001	0.0099	0.0144	0.0089	0.0098	0.0126	0.0086	0.0002
TCGA-BG-A18C	72	36.1323	Endometrioid endometrial adenocarcinoma	Stage IA	G2	470	0	low	0	1	1	9.64759	11.246	10.9088	11.7532	12.4518	10.0101	8.37388	9.91221	9.06564	11.2544	11.229	3.85977	8.63779	10.5395	9.58338	10.5225	11.5738	-0.4333	0.1042	0.2758	0.3356	0.3065	-0.4637	0.1582	0.2092	0.2464	0.3991	0.3676	-0.4333	-0.392	0.9474	0.6175	-0.4047	-0.3597
TCGA-BG-A220	69	0	Endometrioid endometrial adenocarcinoma	Stage IA	G3	434	0	low	1	1	1	10.405	11.8807	10.9205	11.7451	13.2554	11.1447	6.85091	10.566	9.69602	11.1721	10.8612	5.20339	8.6929	10.612	10.3729	10.8812	11.4428	0.0323	0.0167	0.0255	0.0334	0.0183	0.0356	-0.2698	0.0129	0.0207	0.0144	0.0262	0.0323	0.0263	0.0169	0.0286	0.0283	0.0216
TCGA-BG-A221	84	25.1532	Endometrioid endometrial adenocarcinoma	Stage IB	G3	55	0	low	1	1	1	9.41768	10.4927	10.9729	11.9565	13.1182	10.6044	8.4426	10.1383	8.80545	11.0516	11.2531	6.05111	8.90527	11.0097	10.0938	10.7968	11.2975	0.0034	-0.0347	-0.0142	0.5185	-0.0025	-0.1069	-0.0182	-0.0195	0.2804	0.2613	-0.007	0.0034	-0.0146	-0.0034	-0.0141	-0.0392	-0.0165
TCGA-BG-A222	49	47.3305	Endometrioid endometrial adenocarcinoma	Stage IA	G3	291	0	low	1	0	1	10.0533	5.15276	11.1283	11.8875	13.0794	11.4742	6.7699	11.0254	9.37978	10.9868	11.2056	4.96646	9.21216	10.4582	9.91058	11.3509	11.3966	0.0235	0.005	-0.0021	-0.0007	-0.0037	0.0055	0.0036	0.0036	-0.0007	-0.0001	0.0005	0.0235	0.0053	0.0034	-0.0003	0.0092	-0.0033
TCGA-BG-A2AD	63	31.25	Endometrioid endometrial adenocarcinoma	Stage IIIB	G3	609	0	high	0	1	1	9.24956	11.3836	10.877	12.383	12.864	10.5242	5.70568	10.6284	9.15746	10.8344	11.2577	6.8936	8.31177	10.6661	10.249	10.9082	11.2718	0.0423	-0.0207	0.0195	0.0138	0.012	0.0249	-0.0344	0.0284	-0.0268	0.0527	0.026	0.0423	0.0323	0.0475	0.0384	0.0297	0.2603
TCGA-BG-A2AE	57	42.1335	Endometrioid endometrial adenocarcinoma	Stage IB	G3	721	0	low	0	1	1	9.44643	9.82701	10.9844	11.4683	13.1618	10.3911	8.9963	9.39452	9.33609	10.8774	11.2355	4.49071	8.62413	11.0661	9.51083	11.3506	11.3341	-0.0382	-0.0461	-0.0515	0.4891	-0.0426	-0.5632	-0.0439	-0.0525	0.4891	-0.0238	-0.0173	-0.0382	-0.0183	-0.0322	-0.0417	-0.6104	-0.1557
TCGA-BG-A2L7	68	0	Endometrioid endometrial adenocarcinoma	Stage IA	G3	612	0	low	0	0	0	10.2125	9.38403	11.3961	11.9398	13.0745	11.3761	7.40393	10.6841	9.56618	11.1345	10.7565	3.92954	8.21823	10.5429	10.1914	11.0161	11.1927	0.0026	0.0178	0.0205	0.0306	0.0112	0.0169	0.0119	0.0157	0.0306	0.0102	0.0122	0.0026	0.0156	0.0258	0.0189	0.0155	0.0217
TCGA-BG-A3EW	62	45.7251	Endometrioid endometrial adenocarcinoma	Stage III	G3	344	0	high	1	0	1	10.2955	6.15505	11.6143	11.5092	14.3177	11.8826	8.37628	10.8156	9.6144	11.3077	10.8905	4.55117	8.61954	10.6019	10.1434	10.9685	11.6371	-0.0326	-0.036	-0.0342	-0.0126	-0.0284	-0.0327	-0.0162	-0.0356	-0.0126	-0.0549	-0.0427	-0.0326	-0.0359	-0.0345	-0.0325	-0.0346	-0.0359
TCGA-BG-A3PP	82	0	Serous endometrial adenocarcinoma	Stage II	G3	681	0	low	0	1	1	9.09896	8.6673	11.2284	12.5428	14.5633	10.5277	3.5475	10.1552	8.82313	11.3588	11.0294	4.90291	8.7686	10.9814	10.6599	10.8703	11.6868	0.6266	-0.4048	-0.0798	0.2079	0.0697	-0.1873	-0.3977	-0.4208	0.22	0.0772	0.0451	0.6266	0.1842	1.0017	-0.0771	0.1399	0.192
TCGA-BK-A0C9	57	44.9972	Endometrioid endometrial adenocarcinoma	Stage IB	G1	1092	0	low	0	1	1	9.11984	5.16076	10.8196	11.3556	13.2864	10.1704	6.14017	10.1934	8.09475	10.6576	10.769	3.15214	8.37656	10.5418	10.8968	9.91008	10.9953	0.2856	-0.2163	0.2581	0.5866	-0.1899	-0.1973	-0.2109	-0.2242	0.598	-0.1726	-0.1452	0.2856	-0.1702	-0.2037	0.2615	-0.1749	-0.1617
TCGA-BK-A0CA	61	0	Mixed serous and endometrioid	Stage IIIC	G3	1064	0	high	0	1	1	10.21	9.05159	11.1193	11.8692	13.3394	11.3817	7.09014	10.4398	9.29726	10.7966	10.8693	3.65301	8.71123	10.8321	10.3154	10.7992	11.4306	-0.0109	-0.0206	-0.0707	-0.0388	-0.0144	-0.018	-0.0427	-0.0236	-0.0388	-0.1249	-0.0288	-0.0109	-0.0373	-0.0364	-0.0145	-0.2465	-0.0561
TCGA-BK-A0CB	60	46.8038	Endometrioid endometrial adenocarcinoma	Stage IIIC	G2	1092	0	high	0	1	1	8.84483	9.14705	10.4191	11.4743	12.7964	10.7423	4.52817	10.5745	8.51698	10.691	10.7506	4.52817	7.33787	10.1213	9.8486	10.0586	10.7785	0.0013	-0.0141	-0.0159	0.2276	-0.0029	-0.0171	-0.0192	-0.0195	0.2276	0.0072	-0.0047	0.0013	-0.004	-0.0111	-0.0147	-0.016	-0.0025
TCGA-BK-A0CC	69	31.1634	Serous endometrial adenocarcinoma	Stage IIIC	G3	1067	0	high	0	1	1	10.7972	13.1173	11.9116	10.6644	13.1573	11.3686	11.4432	10.5878	9.49717	12.6737	10.9331	11.7405	11.1329	11.9509	9.90421	13.0807	11.6096	-0.4574	-0.4899	0.2775	0.753	-0.0354	-0.1426	-0.0261	-0.4913	0.7561	0.5159	-0.0329	-0.4574	-0.4974	0.2914	0.8327	-0.0503	0.1888
TCGA-BK-A139	74	24.8777	Endometrioid endometrial adenocarcinoma	Stage IB	G3	943	1	low	0	1	1	10.1238	8.30288	11.5269	11.3501	13.4369	11.426	5.52309	10.4246	9.45346	11.8749	10.655	4.41351	8.39684	10.5315	10.8697	11.7299	11.7001	-0.313	0.1712	0.31	0.4316	-0.3431	-0.0748	0.2999	-0.3664	0.4708	0.0306	0.3434	-0.313	0.3249	0.4176	0.2146	-0.0025	-0.2665
TCGA-BK-A13B	58	45.3287	Endometrioid endometrial adenocarcinoma	Stage IB	G3	966	0	low	1	0	1	9.83018	4.67365	11.1656	12.0858	14.1571	10.7037	4.54325	10.1424	9.34032	11.6238	10.8727	3.91591	8.68288	10.1983	9.89634	10.3249	11.3347	-0.0206	-0.0278	-0.0418	-0.0364	-0.0482	-0.0212	-0.019	-0.0283	-0.0284	-0.0336	-0.0413	-0.0206	-0.0344	-0.033	-0.0309	-0.026	-0.0325
TCGA-BK-A13C	47	33.7495	Endometrioid endometrial adenocarcinoma	Stage IB	G2	760	0	low	0	0	0	10.2424	4.1987	11.1246	12.0136	12.9448	10.9151	4.82983	10.5575	9.46498	10.7803	10.9377	4.06328	8.44558	10.5691	9.43473	11.0181	11.668	-0.0298	-0.0248	-0.0208	-0.0194	-0.031	-0.0275	-0.0194	-0.0276	-0.0194	0.0149	-0.0181	-0.0298	-0.032	-0.0298	-0.024	-0.0162	-0.0127
TCGA-BK-A26L	71	32.4619	Serous endometrial adenocarcinoma	Stage IIIC1	G3	734	0	high	1	1	1	8.79339	11.2339	11.1839	11.2927	13.2747	11.9769	10.1788	10.9801	8.99225	11.3027	11.727	6.03871	8.50251	10.8262	10.0807	11.3604	11.4664	0.1738	-0.1437	0.1167	0.2502	0.0371	0.3726	-0.0793	-0.4053	0.1693	0.1794	-0.0386	0.1738	-0.3841	-0.0077	0.4468	0.3787	-0.4185
TCGA-BK-A4ZD	42	53.4457	Endometrioid endometrial adenocarcinoma	Stage IA	G3	506	0	low	1	1	1	9.74015	6.11118	12.3998	10.6513	14.0451	11.5056	7.82314	9.31799	9.35531	11.951	10.6471	3.48122	8.8155	11.3453	10.5601	11.3627	12.0837	0.2206	-0.2865	0.6762	0.4971	0.2005	-0.2382	1.0689	-0.7435	0.449	-0.1036	0.2803	0.2206	-0.1295	-0.1924	0.1225	-0.6216	-0.6527
TCGA-BK-A56F	75	31.6158	Endometrioid endometrial adenocarcinoma	Stage IB	G1	401	0	low	0	0	0	11.2488	8.37516	11.5214	11.4317	13.5828	11.251	8.04066	9.96797	9.29372	11.2485	10.7851	4.01129	8.14136	10.5388	10.7506	10.7618	11.2895	0.0097	0.0086	0.0046	0.0035	-0.0019	0.0053	0.006	-0.001	0.0035	0.1152	-0.0009	0.0097	-0.0002	0.0038	0.003	0.0026	0.0181
TCGA-BK-A6W3	34	31.9122	Endometrioid endometrial adenocarcinoma	Stage II	G2	305	0	low	1	0	1	10.5532	10.1289	11.2232	11.9524	13.5202	11.3952	6.92375	10.0067	9.367	11.2056	10.8281	3.7967	8.73858	10.5263	9.87373	10.8206	11.548	-0.0134	-0.0016	0.0023	-0.0026	-0.0131	0.0065	-0.013	-0.001	-0.0026	-0.0117	-0.0111	-0.0134	-0.003	0.0024	0.0022	-0.0146	-0.003
TCGA-BK-A6W4	62	43.4095	Endometrioid endometrial adenocarcinoma	Stage IA	G2	300	0	low	0	0	0	10.8258	7.67173	11.6453	11.4317	13.7058	11.3133	4.79698	10.3699	9.49912	11.1968	10.6584	3.9046	8.62589	10.8669	10.3026	10.8573	11.2459	-0.0072	-0.0009	-0.0094	-0.0006	0.0005	0.0035	-0.0035	-0.0028	-0.0065	-0.0024	0.0017	-0.0072	-0.0008	-0.0044	-0.0055	-0.0034	-0.0096
TCGA-BS-A0T9	39	40.0367	Endometrioid endometrial adenocarcinoma	Stage IVB	G3	1428	1	high	0	1	1	9.26298	9.4426	10.7573	11.5154	13.025	10.9161	4.64276	11.0206	9.14717	10.7084	10.9424	5.51296	7.76362	10.7806	9.84462	10.7524	11.3001	-0.0132	-0.0234	-0.0217	0.2527	-0.011	-0.0182	-0.0143	-0.007	0.2541	-0.0215	-0.0161	-0.0132	-0.0112	-0.0136	-0.0155	-0.0173	-0.0197
TCGA-BS-A0TA	58	38.9543	Endometrioid endometrial adenocarcinoma	Stage IVB	G3	740	1	high	1	0	1	9.68581	10.9123	10.9986	11.5384	13.5229	10.5402	4.99577	9.82437	8.82379	10.9017	10.9454	4.79173	8.76992	10.1762	10.4937	10.2717	11.1465	0.0178	0.0153	0.0269	0.0175	0.0079	0.0101	0.0051	0.0132	0.0175	-0.0052	0.0092	0.0178	0.017	0.0157	0.016	-0.0092	0.0031
TCGA-BS-A0TC	69	31.4684	Endometrioid endometrial adenocarcinoma	Stage IB	G1	2602	0	low	1	0	1	8.60427	10.0381	10.9412	12.3499	13.2151	10.5547	5.99629	10.2191	8.91827	11.0583	11.0316	3.71111	8.12044	9.90415	9.85657	10.3079	11.3533	0.0115	0.0039	0.0049	0.007	0.0037	0.012	-0.0035	0.0047	0.0027	0.0106	0.0176	0.0115	0.0136	0.0068	0.0032	0.0078	0.011
TCGA-BS-A0TD	65	35.3798	Endometrioid endometrial adenocarcinoma	Stage IB	G1	2379	0	low	0	0	0	9.20629	10.0478	10.7302	11.5379	13.1651	10.6389	4.38917	9.8502	8.83772	10.9386	10.8087	3.66999	7.77384	10.1424	10.5526	9.98816	11.2199	0.0398	0.0094	0.0141	0.0144	0.0202	0.0106	0.0151	0.0129	0.0144	0.0114	0.009	0.0398	0.0122	0.0094	0.0134	0.01	0.0089
TCGA-BS-A0TE	35	32.2421	Endometrioid endometrial adenocarcinoma	Stage IVB	G3	146	1	high	0	1	1	9.7943	11.7868	10.7019	11.7339	13.3598	10.4833	9.12486	9.59296	9.1471	10.4568	11.4552	11.0516	8.64102	11.1037	9.55464	10.7414	11.0198	-0.1362	-0.2547	-0.2186	0.4819	-0.1768	-0.231	-0.2745	0.1534	0.4513	0.4832	-0.1178	-0.1362	-0.1656	0.5464	0.5117	-0.1938	-0.1548
TCGA-BS-A0TG	60	24.0882	Endometrioid endometrial adenocarcinoma	Stage IIIA	G2	2371	0	high	0	1	1	8.97517	10.4316	10.7016	11.8864	13.4039	10.858	6.88062	9.91528	8.97	10.773	10.8453	7.04764	8.36855	10.8197	9.04563	10.95	11.1585	0.0015	-0.019	-0.0219	0.4026	-0.0242	-0.0099	-0.0259	-0.0235	0.4026	-0.0129	-0.0127	0.0015	-0.0055	-0.0197	-0.0196	-0.0104	-0.0039
TCGA-BS-A0TI	64	22.2063	Endometrioid endometrial adenocarcinoma	Stage IC	G3	1882	0	low	0	1	1	9.65505	6.90466	10.6977	11.4874	12.9688	10.2707	5.37682	9.71295	8.61353	11.0741	11.5558	5.37682	8.76723	10.3254	10.5467	10.4816	11.2321	0.382	-0.0302	0.1799	-0.0006	-0.2667	-0.2848	-0.0199	-0.0319	0.3969	0.3324	0.0109	0.382	0.0231	0.0688	0.6768	0.0082	-0.0141
TCGA-BS-A0TJ	59	38.0886	Endometrioid endometrial adenocarcinoma	Stage IC	G3	2068	0	low	1	0	1	9.14162	10.0814	11.1184	11.8017	13.2005	10.9596	9.48118	10.225	9.00153	11.0543	10.9227	9.064	8.32728	10.5868	9.97096	10.7526	11.2381	0.0342	-0.0012	0.0056	0.0112	0.0114	0.0159	-0.0035	-0.0015	-0.0056	-0.0052	0.0086	0.0342	0.0127	-0.0056	0.0069	0.0094	0.0155
TCGA-BS-A0U5	76	21.6713	Endometrioid endometrial adenocarcinoma	Stage IA	G1	2935	0	low	0	0	0	10.0502	5.09967	11.3447	11.8789	13.3936	11.5137	6.62756	10.3545	9.2176	11.2529	10.772	5.5217	7.93923	10.4154	10.2124	10.4501	11.3337	0.023	0.0075	0.0115	0.0095	0.0065	0.0082	-0.0036	0.0045	0.0078	0.0054	0.0078	0.023	0.0089	0.0042	0.0067	0.0038	0.0066
TCGA-BS-A0U7	63	24.2424	Endometrioid endometrial adenocarcinoma	Stage IC	G2	935	1	low	0	0	0	9.68911	6.67295	10.8793	11.6733	12.9959	10.8718	5.61364	10.0348	8.92271	10.9196	10.9668	3.89801	8.59566	10.8709	10.3176	10.7033	11.2104	-0.0305	-0.0289	-0.0441	-0.0398	-0.0452	-0.0409	-0.0304	-0.0385	-0.0398	-0.0538	-0.0509	-0.0305	-0.0479	-0.0401	-0.0422	-0.0465	-0.0506
TCGA-BS-A0U8	55	28.3737	Endometrioid endometrial adenocarcinoma	Stage IIIC	G1	2963	0	high	1	0	1	9.72616	5.3144	11.3024	11.45	13.485	10.5663	5.74516	9.88514	8.82096	11.1372	10.966	5.20844	8.26759	10.1002	10.4168	10.4597	11.1957	0.001	0.0043	-0.0064	0.0061	0.0063	0.0056	0.0316	0.0056	0.0061	-0.0044	-0.0001	0.001	0.0138	-0.0031	0.0026	0.0051	-0.0033
TCGA-BS-A0U9	59	34.2561	Endometrioid endometrial adenocarcinoma	Stage IIA	G3	2825	0	low	0	1	1	8.84219	11.9634	10.5008	11.2179	13.3549	9.73164	6.95818	10.511	8.37633	11.2647	11.5752	10.0654	8.93591	11.1507	10.4617	11.2116	11.2971	0.2651	-0.524	0.2359	0.8839	0.2304	-0.5468	-0.557	-0.1215	0.8461	0.694	0.2533	0.2651	-0.5005	0.6872	-0.5565	0.245	-0.4856
TCGA-BS-A0UA	68	27.7008	Endometrioid endometrial adenocarcinoma	Stage IB	G1	3495	0	low	0	0	0	10.0289	9.93252	11.1208	11.8806	12.9183	10.9958	8.404	10.4866	8.94836	10.8065	10.8838	3.15214	8.05416	10.3395	9.7792	10.4042	11.1076	0.0112	0.0116	0.0088	0.0091	0.0074	0.0105	0.0113	0.0145	0.0091	0.0106	0.0115	0.0112	0.0083	0.0132	0.0099	0.0191	0.0083
TCGA-BS-A0UF	65	26.3779	Endometrioid endometrial adenocarcinoma	Stage IB	G3	2611	0	low	1	0	1	9.72525	4.74667	11.308	12.1794	13.1487	10.8351	5.12592	10.6845	9.11245	11.064	11.0739	4.2637	8.68684	9.9386	10.4396	10.4377	11.3883	0.0113	0.0113	0.0067	0.0014	-0.0017	-0.0037	-0.0186	0.0036	-0.0064	0.0056	0.0052	0.0113	0.0103	0.0079	0.0089	0.009	0.0357
TCGA-BS-A0UJ	68	21.6441	Endometrioid endometrial adenocarcinoma	Stage IA	G1	2506	0	low	1	0	1	9.65476	8.22234	10.6389	11.1081	12.7441	11.3109	5.61142	10.3159	8.35289	10.88	11.3118	3.15214	7.93692	10.0765	10.5671	10.0383	10.9138	0.0146	0.0089	0.0049	0.0058	0.0073	0.0026	0.0096	0.0048	0.0058	-0.031	0.0051	0.0146	0.0078	0.0095	0.0055	0.0095	0.0094
TCGA-BS-A0UL	54	39.4464	Endometrioid endometrial adenocarcinoma	Stage IA	G1	2481	0	low	1	0	1	9.68742	9.50434	11.2673	11.7739	12.8351	11.3386	4.38828	10.6952	9.38218	10.8791	10.9373	4.28601	8.27601	10.4727	9.94091	10.8613	10.7515	0.0116	0.0088	0.0048	0.0085	0.004	0.0091	0.003	0.0092	0.0085	0.0068	0.0048	0.0116	0.0023	0.0101	0.0054	0.0052	0.0108
TCGA-BS-A0UT	62	28.1337	Endometrioid endometrial adenocarcinoma	Stage IIB	G2	2212	0	low	1	1	1	9.53971	10.3344	10.8381	10.9305	13.0691	11.0725	3.15214	9.86335	8.81581	10.6889	11.5282	4.42166	8.06084	10.1741	10.1132	10.0497	11.0969	-0.095	-0.1062	-0.1068	-0.0918	-0.1208	-0.1023	-0.1019	-0.112	-0.0941	0.3671	-0.1047	-0.095	-0.0939	-0.1075	0.3563	-0.0673	-0.1042
TCGA-BS-A0UV	55	39.6825	Endometrioid endometrial adenocarcinoma	Stage IIIC	G3	2228	0	high	1	1	1	10.1556	8.66375	10.559	11.7929	13.3396	11.0317	7.85758	9.86409	9.26544	11.0841	10.7886	5.68385	8.1771	10.4215	10.5478	10.6291	11.1316	-0.0341	-0.0777	-0.0537	0.3576	-0.0409	-0.0401	-0.1031	-0.0623	0.3625	-0.0504	-0.0109	-0.0341	-0.0165	0.3722	-0.0558	-0.0891	-0.031
TCGA-BS-A0V4	56	35.2617	Endometrioid endometrial adenocarcinoma	Stage IB	G1	1810	0	low	0	0	0	7.84672	5.48632	10.7536	11.534	12.8645	9.10788	3.86521	9.35254	8.16936	11.176	11.3404	4.82185	9.17581	10.267	7.27311	10.1139	12.0061	-0.0181	-0.0118	-0.0046	-0.0065	-0.0191	-0.0535	-0.0047	-0.0131	-0.0065	0.0069	-0.0051	-0.0181	-0.0136	-0.0136	-0.0078	-0.0065	-0.0142
TCGA-BS-A0V6	55	33.6728	Endometrioid endometrial adenocarcinoma	Stage IB	G1	2725	0	low	0	0	0	9.88961	7.48297	11.3354	11.8136	13.8488	11.0744	5.18965	10.0493	9.58761	11.305	11.1307	3.86233	8.46703	10.3225	9.54791	10.6871	11.7142	0.0287	-0.0003	0.0111	0.008	0.0256	0.0091	-0.0112	0.0078	0.008	0.0159	0.0175	0.0287	0.0108	0.0086	0.0106	0.0156	0.0213
TCGA-BS-A0V7	48	35.2941	Endometrioid endometrial adenocarcinoma	Stage IB	G1	1934	0	low	0	0	0	8.36643	10.5681	10.6944	10.322	12.1552	9.95831	4.20618	9.3663	7.9548	10.9884	11.0985	3.90556	9.52043	10.6007	7.35419	11.5994	11.7943	-0.0202	-0.025	-0.0213	-0.0227	-0.0115	-0.0685	0.0011	-0.0257	-0.0227	0.0052	-0.0285	-0.0202	-0.0303	-0.0246	-0.0165	-0.0174	-0.0458
TCGA-BS-A0V8	68	34.4842	Endometrioid endometrial adenocarcinoma	Stage IIB	G2	2544	0	low	0	1	1	10.4915	10.3408	11.2443	10.96	12.7232	11.491	8.15204	9.58933	8.54497	11.7544	11.2006	4.80356	9.16903	10.2602	9.65716	11.3226	11.1188	0.0963	-0.362	0.2854	0.0045	0.0011	-0.0038	-0.375	-0.1167	-0.0044	0.11	-0.2818	0.0963	-0.301	0.4778	0.4621	-0.3244	0.5904
TCGA-BS-A0VI	58	34.2504	Endometrioid endometrial adenocarcinoma	Stage IIB	G3	2646	0	low	1	0	1	8.0931	7.89193	11.078	11.985	13.1021	12.0631	3.15214	10.1061	8.40424	11.3463	11.2125	5.05065	8.19282	10.7149	8.70977	9.73446	11.6926	-0.0345	-0.0288	-0.0253	0.0833	-0.0171	-0.0185	-0.0592	-0.0285	0.0832	0.0228	-0.021	-0.0345	-0.0127	0.0267	-0.0256	-0.0213	-0.0047
TCGA-BS-A0WQ	55	36.3281	Endometrioid endometrial adenocarcinoma	Stage IA	G2	2022	0	low	0	0	0	10.2911	10.8025	11.47	11.387	13.4191	11.2218	5.73334	10.2285	9.50692	10.9048	10.9672	5.03265	8.10194	10.1618	10.2836	10.7111	11.5421	-0.0208	-0.0184	-0.0215	-0.0192	-0.0291	-0.022	-0.0142	-0.0208	-0.0192	-0.0288	-0.0252	-0.0208	-0.0232	-0.0215	-0.0232	-0.0342	-0.0114
TCGA-D1-A0ZN	60	29.0533	Endometrioid endometrial adenocarcinoma	Stage IA	G1	512	0	low	0	0	0	9.64825	6.4359	11.3273	11.5726	13.1135	11.4641	5.36495	10.5615	9.34501	10.8739	10.9931	3.15214	8.60104	10.7081	10.2807	11.1596	11.4341	-0.0126	-0.031	-0.0258	-0.0253	-0.0135	-0.0223	-0.0276	-0.0226	-0.0225	-0.0153	-0.0124	-0.0126	-0.0087	-0.0227	-0.0221	-0.0168	-0.0087
TCGA-D1-A0ZO	75	40.404	Endometrioid endometrial adenocarcinoma	Stage IB	G1	602	0	low	1	0	1	9.78018	8.31167	11.1387	12.0609	12.8595	11.2313	7.78901	10.4541	9.44091	10.84	10.91	4.01185	8.04756	10.639	9.52184	10.9587	10.9618	0.0083	-0.0171	-0.0173	-0.0182	-0.0158	-0.0136	-0.0171	-0.0195	-0.0186	-0.0016	-0.0067	0.0083	-0.0043	-0.0155	-0.0157	-0.0029	0.0006
TCGA-D1-A0ZP	59	22.3757	Serous endometrial adenocarcinoma	Stage IVA	G3	911	0	high	1	1	1	9.5788	11.8338	11.1148	10.8305	12.9071	11.4662	10.6371	10.1828	9.04041	10.9039	11.2398	9.91503	8.40607	10.9537	10.3671	11.1536	11.2965	0.0022	-0.1032	-0.0216	0.4192	-0.0289	-0.0426	-0.1016	-0.0859	0.3064	0.0047	0.009	0.0022	0.3976	0.1545	-0.0388	-0.0383	-0.644
TCGA-D1-A0ZS	54	23.0518	Endometrioid endometrial adenocarcinoma	Stage IB	G3	148	0	low	0	0	0	9.79732	6.00599	11.0116	12.4282	13.65	11.3242	5.36613	11.5333	9.15208	11.481	10.8142	6.78747	8.44511	10.8786	9.82987	10.9403	11.6312	0.0262	0.0251	0.0114	0.0126	0.0292	0.017	-0.0148	0.0135	0.0126	0.0094	0.0224	0.0262	0.0276	0.0146	0.0137	0.0137	0.02
TCGA-D1-A0ZU	34	32.526	Endometrioid endometrial adenocarcinoma	Stage IB	G2	872	0	low	0	1	1	10.3633	8.35692	11.052	11.2752	13.0803	11.2685	5.74259	10.3913	8.91188	10.8126	10.7793	3.81496	7.82361	11.0205	10.1568	11.3404	11.3027	-0.0142	-0.0343	-0.0377	0.4241	-0.0384	-0.0305	-0.0343	-0.0345	0.4235	-0.038	-0.0193	-0.0142	-0.026	-0.0344	-0.0345	-0.0423	-0.026
TCGA-D1-A0ZV	58	26.6436	Endometrioid endometrial adenocarcinoma	Stage IB	G2	728	0	low	0	0	0	9.73168	6.52346	11.1477	11.5336	13.0653	10.9021	6.29275	10.1807	8.92808	11.0754	10.9462	4.37025	7.97526	10.3301	10.1064	10.4539	10.981	0.0293	0.0278	0.0158	0.0194	0.0178	0.017	0.0174	0.0175	0.0194	-0.086	0.008	0.0293	0.0132	0.0219	0.0184	0.0109	0.0211
TCGA-D1-A0ZZ	80	21.5045	Mixed serous and endometrioid	Stage IB	G3	686	0	low	1	1	1	9.63287	12.2507	11.9383	11.359	13.5939	11.8474	10.841	9.78342	9.83648	10.566	11.7673	9.40028	9.12283	11.5647	11.312	12.0011	12.2159	0.2798	0.2008	-0.5692	0.6334	-0.0575	0.1988	0.1914	-0.1089	0.6436	0.2854	0.4963	0.2798	0.6921	0.2336	0.8264	-0.0556	-0.5289
TCGA-D1-A101	60	36.4444	Endometrioid endometrial adenocarcinoma	Stage IB	G2	53	0	low	1	0	1	9.51196	9.18559	10.8607	11.5352	13.1048	11.0375	5.0176	10.256	9.01109	10.9084	10.9873	4.81992	8.3671	10.2759	9.82089	10.6523	11.076	0.0313	0.0182	0.0098	0.0192	0.0188	0.0233	0.0092	0.0184	0.0192	0.0097	0.0168	0.0313	0.0154	0.0195	0.0176	0.0182	0.015
TCGA-D1-A102	49	38.5052	Endometrioid endometrial adenocarcinoma	Stage IB	G2	135	0	low	0	1	1	10.8578	8.58579	11.0913	11.4671	12.9793	11.2945	5.35772	10.2812	9.30147	10.6249	11.2928	4.19357	8.19107	10.9595	10.1535	11.3501	11.3242	-0.0376	-0.0373	-0.0466	0.3533	-0.0542	-0.0472	-0.0344	-0.0416	0.3533	0.3207	-0.072	-0.0376	-0.0701	-0.0508	-0.0561	-0.1115	-0.073
TCGA-D1-A103	87	26.6667	Endometrioid endometrial adenocarcinoma	Stage IB	G1	669	0	low	1	0	1	10.4612	5.73967	11.2385	12.034	12.6733	10.5176	4.6499	10.5736	9.32055	10.9112	11.2402	3.81404	8.15023	10.6628	9.95379	11.0608	11.2616	0.0254	0.0061	0.02	0.0184	0.02	0.0149	0.0021	0.0164	0.0184	0.0148	0.0165	0.0254	0.0214	0.014	0.0209	0.0119	0.0139
TCGA-D1-A15V	68	26.9531	Serous endometrial adenocarcinoma	Stage IB	G3	1201	0	low	0	1	1	9.75115	13.6141	11.3939	11.6445	13.5081	11.7855	7.86618	10.0139	8.92869	11.1115	11.4666	4.72587	9.03417	12.082	10.1286	12.4143	11.6979	0.0811	-0.1452	0.0153	1.1243	0.0586	0.3029	-0.144	-0.2623	1.1302	0.0116	0.0594	0.0811	0.071	1.3509	0.0128	-0.306	-0.233
TCGA-D1-A15W	58	46.281	Endometrioid endometrial adenocarcinoma	Stage IIIC	G1	915	0	high	0	0	0	9.87033	10.4412	11.1178	11.6178	12.8218	11.133	5.11685	10.3522	9.38654	10.8129	11.03	3.64939	8.02002	10.5261	9.62543	11.2162	11.4005	0.0204	0.0194	0.0153	0.019	0.0204	0.0138	0.0473	0.0148	0.019	-0.0341	0.0136	0.0204	0.0121	0.0145	0.0175	0.0138	0.0134
TCGA-D1-A15X	45	25.2092	Serous endometrial adenocarcinoma	Stage IA	High Grade	909	0	low	1	0	1	9.90208	11.6254	11.0332	11.4843	12.9884	10.4884	9.6288	9.60462	9.17372	11.3077	11.338	3.67846	8.74928	10.2931	10.0959	10.5368	11.0858	0.0246	0.0201	0.0198	0.0197	0.0147	0.0287	0.0173	0.0148	0.0197	0.0001	0.0013	0.0246	0.0135	0.0117	0.0183	0.0074	-0.003
TCGA-D1-A15Z	72	48.8281	Endometrioid endometrial adenocarcinoma	Stage IB	G2	58	1	low	0	0	0	9.51301	11.8076	11.0329	11.4308	13.2102	11.1631	10.5474	10.506	9.25523	10.8282	10.8274	3.15214	8.16615	10.7595	9.95412	10.9983	11.3961	-0.0056	0.003	-0.0239	-0.003	-0.0243	-0.005	-0.0051	-0.0055	-0.0058	-0.1732	-0.0196	-0.0056	-0.0196	-0.0115	-0.0152	-0.0342	-0.0196
TCGA-D1-A160	70	41.2385	Endometrioid endometrial adenocarcinoma	Stage IB	G2	112	0	low	0	0	0	9.78263	6.24841	11.1205	11.6041	13.5203	10.947	4.26097	10.0536	9.0992	10.9858	11.0111	3.9456	8.70536	10.1373	10.2346	10.653	11.4498	0.0138	-0.0112	-0.0174	-0.0129	-0.0419	-0.0175	0.007	-0.0179	-0.0129	-0.0969	-0.0429	0.0138	-0.0306	-0.0097	-0.0124	-0.0147	-0.0176
TCGA-D1-A161	78	28.0843	Endometrioid endometrial adenocarcinoma	Stage IC	G1	892	0	low	0	0	0	10.6983	9.82702	11.0508	11.2537	12.969	11.0523	6.51703	9.95365	9.39309	10.9054	11.1863	3.85696	7.7439	10.2514	10.3694	10.6534	11.4259	0.0023	0.0016	-0.0115	-0.0078	-0.0263	-0.0063	-0.0003	0.0036	-0.0078	-0.1206	-0.0199	0.0023	-0.0117	-0.0168	-0.0166	-0.0265	-0.0196
TCGA-D1-A163	50	38.1639	Endometrioid endometrial adenocarcinoma	Stage IIIC	G2	991	0	high	1	0	1	9.67097	9.66742	11.0515	11.7493	13.0883	11.022	9.0669	10.2991	8.87136	10.974	10.7036	3.63362	8.33244	10.538	10.0822	10.5913	11.1961	0.0233	0.0079	0.0082	0.0059	0.0007	0.0057	0.0093	0.006	0.0105	-0.0193	0.0079	0.0233	0.0154	0.0086	0.012	0.0033	0.0049
TCGA-D1-A167	70	31.1634	Endometrioid endometrial adenocarcinoma	Stage IC	G2	478	0	low	1	0	1	9.54979	11.2267	11.1894	11.8798	13.1814	11.4998	4.25504	10.6877	9.44531	11.0487	11.1366	4.25504	8.74039	10.8499	10.701	11.2022	11.5698	0.0214	0.0207	0.0097	0.0096	-0.0012	0.0223	0.0454	0.0123	0.0096	0.0022	0.0074	0.0214	0.0053	0.0252	0.01	0.0077	-0.0078
TCGA-D1-A168	67	28.959	Endometrioid endometrial adenocarcinoma	Stage IB	G3	1098	0	low	0	1	1	8.66237	9.43894	11.3163	11.6005	12.6622	10.4244	5.45718	10.9057	7.87933	11.024	11.1954	9.31777	7.92435	10.2277	10.3273	10.601	11.2962	-0.1202	-0.1487	0.3604	0.3647	-0.1071	-0.1439	-0.1424	-0.1455	0.3641	-0.1132	-0.0873	-0.1202	-0.1027	0.7208	-0.1369	-0.1023	-0.0888
TCGA-D1-A169	63	35.2941	Endometrioid endometrial adenocarcinoma	Stage IV	G2	1135	0	high	0	1	1	8.3601	8.42442	10.8526	11.8067	12.5198	10.1866	6.46611	10.3809	7.14946	10.8277	11.5339	4.02147	7.95805	9.96203	10.6863	10.2491	11.1621	0.4138	-0.0824	0.1746	0.263	0.1113	-0.0949	-0.0692	0.0004	0.263	0.158	0.1083	0.4138	-0.4306	0.0384	0.0379	0.0528	-0.4114
TCGA-D1-A16B	64	34.0176	Endometrioid endometrial adenocarcinoma	Stage IC	G2	1106	0	low	0	0	0	10.013	8.47046	11.0751	11.5877	13.2258	11.3398	6.00269	10.5722	9.09848	10.8226	10.8308	4.22739	7.78215	10.4463	10.236	10.5917	11.467	0.0137	0.0139	0.0065	0.0255	0.0159	0.0071	-0.0036	0.0087	0.0255	-0.1442	0.0008	0.0137	0.0104	0.0129	0.0091	0.0092	0.0043
TCGA-D1-A16D	49	56.1422	Endometrioid endometrial adenocarcinoma	Stage IC	G2	1141	0	low	0	0	0	9.40367	9.85486	10.9699	11.97	12.9619	10.9314	5.00286	10.4738	9.33911	10.9399	11.0933	4.08699	8.1109	10.3666	9.38988	10.7129	11.3384	0.004	-0.0001	0.0071	0.0059	0.0102	0.0065	0.0063	0.0071	0.0109	0.002	0.0047	0.004	0.0032	0.0073	0	0.009	0.0082
TCGA-D1-A16E	73	25.2994	Endometrioid endometrial adenocarcinoma	Stage IB	G1	1119	0	low	0	0	0	9.35971	10.1107	10.9818	11.7956	13.0206	10.9992	6.81925	10.5569	9.35971	10.7392	11.0354	4.40512	8.49251	10.4495	9.26484	10.7271	11.4077	0.0187	0.0019	0.0044	0.0011	0.0143	0	0.0124	0.0046	-0.0006	0.0031	0.0021	0.0187	0.0012	0.004	-0.0018	0.0019	0.0025
TCGA-D1-A16G	74	25.0593	Serous endometrial adenocarcinoma	Stage IV	High Grade	834	1	high	0	1	1	9.86589	9.91532	10.8764	12.0232	13.001	10.3151	9.15608	9.20107	9.10017	10.8063	11.2843	4.81912	9.12217	10.4981	10.4076	10.619	11.3249	-0.0015	-0.0052	-0.0038	-0.003	0.0019	-0.0247	0.0056	-0.0063	-0.003	-0.0116	-0.0056	-0.0015	0.0097	0.1999	-0.0033	-0.408	-0.0093
TCGA-D1-A16I	62	31.6158	Serous endometrial adenocarcinoma	Stage IC	High Grade	350	1	low	0	1	1	7.86368	6.88759	11.3914	11.4666	12.9908	10.7524	10.5314	10.4387	8.06585	10.4932	11.72	6.81823	8.47748	10.1516	11.8538	10.5669	11.1695	0.7972	0.1197	-0.1532	0.6711	0.3145	0.6427	0.1176	-0.4143	0.6493	0.4216	0.1872	0.7972	-0.6024	-0.0324	0.5011	0.1678	-0.6278
TCGA-D1-A16J	61	42.9383	Endometrioid endometrial adenocarcinoma	Stage IIB	G2	910	0	low	0	1	1	8.96755	9.58336	11.1175	12.3528	12.4393	10.6711	8.90625	9.56761	8.22526	9.93388	12.0061	9.31123	8.92286	10.027	9.96226	10.4268	10.6991	0.0347	0.0213	-0.6452	0.0371	0.0379	0.043	0.0159	0.0225	0.0275	0.5075	0.0341	0.0347	0.0606	0.0436	0.0515	-0.6125	0.0349
TCGA-D1-A16N	51	37.0447	Endometrioid endometrial adenocarcinoma	Stage IIIA	G3	945	0	high	1	1	1	7.86484	6.84003	11.2404	11.8764	12.6692	10.2998	8.89775	9.10673	8.21207	10.8947	11.5303	6.7769	9.08747	10.9185	10.3545	11.6163	10.7834	0.2041	0.0222	0.1732	0.6415	0.2091	-0.6574	-0.0249	-0.7116	0.5649	0.3832	-0.4032	0.2041	-0.4117	0.4006	0.1809	-0.5958	-0.4472
TCGA-D1-A16O	44	35.713	Endometrioid endometrial adenocarcinoma	Stage IB	G1	1023	0	low	0	0	0	9.7112	10.536	11.4233	11.3795	13.06	10.9923	9.1361	10.0783	8.94056	10.9506	11.0253	3.68109	8.13412	10.4638	10.3157	10.8351	11.3723	-0.0485	-0.0389	-0.0389	-0.039	-0.0193	-0.042	-0.0294	-0.0461	-0.0369	0.0167	-0.0275	-0.0485	-0.0268	-0.0302	-0.0474	-0.0374	-0.0204
TCGA-D1-A16Q	54	39.5484	Endometrioid endometrial adenocarcinoma	Stage II	G2	324	0	low	0	1	1	9.18364	5.83469	10.6886	11.1272	12.8473	10.7778	4.39478	10.472	8.14261	10.8097	10.9472	3.95228	7.90126	9.94474	10.4109	9.96715	10.9224	0.0272	0.017	0.0202	0.0144	0.0149	0.0137	0.0017	0.0083	0.0144	-0.0432	0.0082	0.0272	0.0202	-0.7785	0.0179	0.0124	0.0131
TCGA-D1-A16S	70	22.4813	Serous endometrial adenocarcinoma	Stage IIIC	High Grade	568	0	high	0	1	1	9.18034	11.542	10.6295	11.0957	12.8932	11.2727	8.16606	10.5787	8.29765	10.9038	11.9901	8.48946	8.13676	10.3427	10.365	10.0388	10.8383	0.1138	-0.313	0.1642	0.215	0.1807	0.4974	0.1103	-0.0601	0.1806	0.4033	-0.1681	0.1138	0.0934	0.4529	0.5231	0.0872	-0.5333
TCGA-D1-A16V	78	35.083	Endometrioid endometrial adenocarcinoma	Stage IIIC	G3	120	1	high	0	1	1	9.32254	8.72589	10.7491	12.3495	12.9304	10.1917	4.54097	10.9786	8.33665	10.8039	11.6164	7.07731	8.71829	10.5802	9.38145	10.9334	10.6567	-0.5504	-0.5168	0.1112	0.1664	0.1148	-0.5445	-0.5058	0.173	0.1615	0.5241	-0.5699	-0.5504	0.0974	0.122	-0.5715	0.1672	0.1043
TCGA-D1-A16X	54	39.4531	Endometrioid endometrial adenocarcinoma	Stage IB	G2	111	0	low	1	0	1	8.86461	6.11705	11.0194	11.9811	12.6478	10.859	7.02277	10.4512	7.94322	10.4587	11.2365	3.96964	8.2095	9.73671	10.3799	10.3216	11.2907	0.0046	0.0043	0.0004	0.0008	0.0143	0.0008	-0.0036	0.0049	0.0065	0.0116	0.0038	0.0046	0.0055	0.0077	0.0058	-0.0004	0.0047
TCGA-D1-A16Y	56	35.7495	Endometrioid endometrial adenocarcinoma	Stage IB	G1	532	0	low	1	0	1	8.21885	10.2844	11.0575	11.6642	12.9252	10.6557	8.39376	10.563	7.54755	10.4289	11.1466	5.11636	7.96956	9.73397	11.1541	9.18713	10.9689	0.0179	0.0161	0.009	0.0078	0.0086	0.003	-0.0039	0.0111	0.0078	-0.0302	0.0035	0.0179	0.016	0.0185	0.0156	0.0044	0.0052
TCGA-D1-A174	51	26.3702	Endometrioid endometrial adenocarcinoma	Stage IA	G3	594	0	low	1	0	1	8.17542	4.98872	10.9403	11.5999	12.8645	10.4735	7.10185	10.5578	8.03747	10.4617	11.0697	4.01707	7.88488	9.5542	10.7767	9.11436	10.7915	0.0089	0.0089	0.002	0.006	0.0057	0.01	0.0038	0.004	0.006	-0.0015	0.0029	0.0089	0.0108	0.0254	0.0068	0.004	0.0078
TCGA-D1-A175	48	24.6904	Endometrioid endometrial adenocarcinoma	Stage IC	G3	202	0	low	0	0	0	10.1349	5.91081	11.1778	12.2054	13.1171	10.925	6.14588	10.4043	9.6047	10.9467	11.1309	3.81329	8.73172	10.6156	10.5793	11.0659	11.3806	0.028	0.0038	-0.0132	0.0107	0.0343	-0.0012	-0.0058	0.0126	0.0107	-0.0208	0.0142	0.028	0.0126	0.01	0.008	0.0014	0.0092
TCGA-D1-A176	67	33.705	Endometrioid endometrial adenocarcinoma	Stage IB	G2	917	0	low	0	0	0	9.41274	6.68788	10.9401	11.8125	12.9863	10.804	4.0478	10.4929	8.63836	10.6777	10.9147	4.0478	8.40719	10.1221	9.91208	10.1523	11.2912	-0.035	-0.0298	-0.0062	-0.0321	0	-0.0305	-0.0306	-0.0315	-0.0265	-0.0379	0	-0.035	-0.0275	-0.0325	-0.0292	-0.0308	-0.0368
TCGA-D1-A177	70	22.9398	Endometrioid endometrial adenocarcinoma	Stage IB	G2	548	0	low	1	0	1	9.70178	6.83833	10.8998	12.0506	13.1331	10.2357	5.75064	10.1711	8.96135	11.0526	11.1696	3.67332	9.00153	10.4371	10.673	10.2259	11.2343	0.0044	-0.03	-0.0033	0.0276	-0.0488	-0.0139	-0.0382	-0.0116	-0.0205	-0.029	-0.0487	0.0044	-0.0044	0.0025	-0.0123	-0.015	-0.0051
TCGA-D1-A179	76	36.1988	Serous endometrial adenocarcinoma	Stage IIIC	High Grade	448	1	high	0	1	1	8.5045	10.2291	10.6193	12.7095	12.9167	9.87333	7.14054	9.72149	8.6121	11.3928	10.3	6.36462	8.4962	9.65225	9.74968	9.54775	10.6928	-0.5464	-0.4956	0.1998	-0.5204	0.218	-0.5193	-0.5131	-0.5243	-0.5204	-0.6075	-0.5194	-0.5464	0.2214	0.2375	0.2186	-0.5252	0.2045
TCGA-D1-A17A	59	32.9287	Endometrioid endometrial adenocarcinoma	Stage IIA	G3	48	0	low	0	0	0	9.03133	5.20611	10.6345	11.5155	12.9183	10.8167	4.07396	10.3407	9.12488	10.6615	10.6803	5.03995	8.28949	10.6208	10.3994	10.7375	11.2982	-0.0043	-0.0157	-0.0252	-0.0204	0	-0.0114	-0.0116	-0.0224	-0.0211	-0.0261	0	-0.0043	-0.0185	-0.0183	-0.0177	-0.0195	-0.0176
TCGA-D1-A17B	69	41.9143	Endometrioid endometrial adenocarcinoma	Stage IB	G2	213	0	low	0	0	0	8.88814	5.4734	11.0106	12.206	12.4844	10.769	5.96673	10.5442	7.89541	10.3043	11.3514	5.22191	8.44793	10.0031	9.69678	10.6293	10.9428	0.0089	0.0001	-0.0025	0.0013	0.0035	-0.0051	0.0078	0.0001	0.0013	-0.021	-0.0042	0.0089	-0.0047	0.0033	0.0013	0.0018	-0.0062
TCGA-D1-A17C	78	31.2488	Endometrioid endometrial adenocarcinoma	Stage IA	G1	30	0	low	0	0	0	8.30962	7.17656	11.0202	11.6017	12.6017	10.5679	4.14118	10.7764	7.95247	10.5938	11.0432	3.15214	7.32775	9.54314	10.2419	9.50913	10.762	-0.0109	-0.0002	-0.0011	-0.0047	-0.0068	-0.0139	-0.012	-0.0053	0.001	0.0056	0.0042	-0.0109	0.0103	0.0066	0.1206	-0.0001	0.0052
TCGA-D1-A17D	58	28.3039	Endometrioid endometrial adenocarcinoma	Stage IB	G3	926	0	low	1	0	1	9.24271	5.32855	11.2879	12.0714	13.1581	10.5471	5.91499	10.5202	7.7082	10.8086	11.391	4.3509	7.98331	9.90207	10.8612	9.95735	11.3028	0.0173	0.0086	-0.0041	0.0105	0.0035	0.0027	0.0206	0.0067	0.0105	0.0036	0.0026	0.0173	0.0008	0.007	0.0035	0.0052	0.0064
TCGA-D1-A17F	68	31.6456	Endometrioid endometrial adenocarcinoma	Stage IA	G2	39	0	low	0	0	0	9.66047	10.1677	10.8723	11.5308	13.0152	10.9932	5.63945	9.73173	8.47985	10.8066	11.6227	5.2337	8.09565	9.85311	9.67604	10.4976	10.9974	0.0001	0.0039	0.0028	0.0043	0.0134	-0.0015	-0.0024	0.0035	0.0043	-0.0003	0.0046	0.0001	0.0104	-0.0007	0.002	0.0027	0.0069
TCGA-D1-A17H	61	34.4222	Endometrioid endometrial adenocarcinoma	Stage IB	G1	852	0	low	1	0	1	9.09864	8.11162	10.5981	11.6885	12.6838	10.576	6.40997	10.1684	8.96898	10.7697	11.0509	3.90547	8.09862	10.2617	9.53462	10.4084	10.9613	-0.0212	0.003	0.0027	0.0018	0.0252	-0.0023	0.0002	0.0039	0.0018	0.0103	0.0128	-0.0212	0.018	0.0142	-0.001	0.0199	0.0126
TCGA-D1-A17K	74	37.4214	Endometrioid endometrial adenocarcinoma	Stage IA	G2	854	0	low	0	1	1	9.61519	5.15152	10.8326	12.3696	13.3052	9.89365	6.52621	9.44064	8.77648	11.3024	11.2123	4.92934	8.51405	10.6345	10.1102	10.4455	11.7164	0.1502	-0.0065	0.2116	0.1581	0.1522	-0.6122	0.0233	0.1083	0.1369	0.2124	0.1651	0.1502	-0.6425	-0.5556	0.1201	-0.6854	0.1219
TCGA-D1-A17L	81	41.5765	Endometrioid endometrial adenocarcinoma	Stage IA	G1	802	0	low	1	0	1	9.71754	9.63036	10.9753	11.3947	12.7282	10.6709	4.15676	10.1769	8.78443	10.742	10.9945	3.73988	7.80645	9.72266	10.6959	9.97082	11.1083	-0.0301	-0.0193	-0.0245	-0.0279	-0.042	-0.0274	-0.0244	-0.0232	-0.0282	-0.0313	-0.0288	-0.0301	-0.0284	-0.0296	-0.0202	-0.0231	-0.028
TCGA-D1-A17M	56	53.4457	Endometrioid endometrial adenocarcinoma	Stage II	G1	311	0	low	0	0	0	9.51978	8.05481	10.8208	11.5381	13.2615	10.975	5.48887	10.4012	8.96867	11.1069	10.9598	3.81771	8.2951	10.4033	10.1915	10.3253	11.3022	0.0197	-0.0135	-0.0128	-0.0032	-0.0053	-0.0058	0.0036	-0.0036	-0.0032	-0.0043	0.0039	0.0197	0.0044	-0.0023	0.0004	0.0095	0.0023
TCGA-D1-A17N	46	48.6282	Endometrioid endometrial adenocarcinoma	Stage IA	G2	46	0	low	0	0	0	8.17362	6.99097	10.8639	10.9825	12.3189	10.2532	4.85818	10.7723	7.4158	10.3489	10.9625	3.75025	6.86163	9.44724	10.6758	8.84339	10.7069	0.0111	0.0091	0.0087	0.0073	0.012	0.0043	-0.0042	0.0057	0.0083	0.0034	0.0097	0.0111	0.011	0.0098	0.0081	0.0106	-0.0051
TCGA-D1-A17Q	54	23.8087	Endometrioid endometrial adenocarcinoma	Stage IA	G2	54	0	low	1	1	1	9.31732	8.03274	11.6655	11.8629	12.7377	11.2219	5.24916	10.5233	8.44623	10.7313	11.4717	4.32472	8.66054	10.3044	10.9407	10.606	11.3357	0.0376	0.01	0.0124	0.0098	-0.0035	0.0184	0.2209	0.012	0.0051	-0.0461	0.0117	0.0376	0.0046	0.0104	0.01	0.0026	0.0046
TCGA-D1-A17R	58	46.281	Endometrioid endometrial adenocarcinoma	Stage IA	G2	339	1	low	0	1	1	9.09738	6.46063	10.9396	11.6264	12.6696	10.8189	5.11111	9.48812	7.88327	10.3004	10.9756	4.6298	8.08609	10.1275	10.5048	10.658	11.2127	-0.0608	-0.1205	-0.1107	0.3751	-0.0873	-0.0988	-0.1074	-0.1099	0.3801	-0.0902	-0.055	-0.0608	-0.0654	-0.0976	0.3969	-0.887	-0.0584
TCGA-D1-A17S	59	42.5781	Endometrioid endometrial adenocarcinoma	Stage IA	G1	739	0	low	0	0	0	10.3639	5.13894	11.7594	11.0115	12.5216	11.3917	5.13894	9.36594	8.58482	11.2944	11.3885	5.13894	7.80903	10.0387	10.2658	10.5517	11.3034	0.0215	0.0058	0.0049	0.0061	0.0117	0.0068	0.002	0.0031	0.0048	-0.0012	0.0099	0.0215	0.0192	0.0008	0.0096	0.0064	-0.0067
TCGA-D1-A17T	67	32.831	Endometrioid endometrial adenocarcinoma	Stage IA	G2	71	0	low	0	0	0	9.16764	9.10262	10.9184	11.4626	13.3285	10.6585	5.69941	9.95933	8.83786	10.829	10.6357	4.03761	7.9797	9.90317	10.5183	9.69639	11.1297	0.0066	-0.0037	-0.016	-0.0201	-0.008	-0.0147	-0.0149	-0.0167	-0.0201	-0.0343	-0.0209	0.0066	-0.0103	-0.0078	-0.0241	-0.0332	-0.0182
TCGA-D1-A17U	53	30.8248	Endometrioid endometrial adenocarcinoma	Stage IIIC2	G2	697	0	high	0	0	0	10.0335	7.04319	10.9032	12.1648	12.9989	10.7746	6.96141	10.251	8.79573	10.7584	10.9886	3.64168	8.34191	10.312	9.95451	10.4675	11.1035	0.0277	0.0045	0.0018	0.0045	0.0186	0.0166	-0.0023	0.0053	0.0104	-0.0111	0.0039	0.0277	0.0065	0.001	0.0063	0.0091	0.0077
TCGA-D1-A1NS	53	39.7677	Endometrioid endometrial adenocarcinoma	Stage IA	G1	43	0	low	1	0	1	9.56299	10.4176	11.043	11.9748	13.0169	10.636	4.97632	9.90021	9.03237	11.3077	10.8921	3.15214	8.12502	10.1617	10.1705	10.4286	11.2389	-0.0094	0.0056	0.0069	0.003	0.0205	0.0032	0.0108	0.0065	0.003	-0.002	-0.0023	-0.0094	0.0093	0.0085	0	-0.0062	-0.0016
TCGA-D1-A1NU	74	40.7877	Serous endometrial adenocarcinoma	Stage IA	G3	402	0	low	0	1	1	9.19609	10.6663	11.1116	11.9587	12.8593	10.9474	9.18331	9.49805	8.76302	11.2442	10.7605	5.77092	8.35687	11.2337	9.70175	10.7912	11.3719	-0.5597	-0.4946	0.1832	0.6446	0.1913	0.0275	0.1637	-0.574	0.556	0.1518	0.2247	-0.5597	0.2412	0.5428	0.1772	-0.5548	-0.0419
TCGA-D1-A1NX	66	34.4132	Serous endometrial adenocarcinoma	Stage IIIC	G3	555	0	high	0	1	1	9.3995	8.74192	11.0407	12.3531	13.2424	10.9659	8.27695	9.22846	8.97925	10.9829	10.9939	5.97868	8.41457	10.3557	10.4695	10.4344	11.4038	0.044	0.0361	0.0319	0.0317	0.0408	0.042	0.0325	-0.0248	0.0317	0.0572	0.0511	0.044	0.3901	0.6336	0.0392	-0.6693	0.0497
TCGA-D1-A1NY	67	34.3679	Endometrioid endometrial adenocarcinoma	Stage IB	G3	513	0	low	1	0	1	10.2973	9.96936	10.9139	11.7732	12.9007	10.3622	5.90464	10.4505	9.40729	11.2754	11.1107	3.81858	7.86856	10.2995	9.55905	10.5835	11.4429	-0.0031	-0.0298	-0.0173	0.0125	0.0002	-0.0354	-0.0361	-0.0107	-0.0236	-0.0118	0.001	-0.0031	-0.0012	0.0074	0.1274	-0.0035	0.0598
TCGA-D1-A1NZ	60	35.5999	Endometrioid endometrial adenocarcinoma	Stage IA	G1	548	0	low	1	0	1	10.4928	7.31926	11.3134	11.4711	13.1208	10.7539	5.20344	10.4106	9.23719	10.8478	10.9203	4.31186	8.96995	10.5297	10.5782	10.3549	11.3231	-0.0142	-0.0159	-0.0211	-0.0163	-0.0411	-0.0228	-0.0159	-0.0195	-0.0163	-0.0305	-0.0283	-0.0142	-0.0272	-0.0167	-0.0212	-0.0321	-0.0272
TCGA-D1-A1O0	77	47.4664	Endometrioid endometrial adenocarcinoma	Stage IA	G3	63	0	low	0	1	1	10.606	5.96973	11.1187	11.7977	13.1272	11.1248	8.60713	8.9752	9.27306	11.0905	11.0526	3.99831	9.02545	10.9659	10.5855	10.3	10.4961	0.261	0.0697	0.2303	0.7479	0.2071	0.233	0.0666	0.1036	0.1492	0.2574	-0.4521	0.261	-0.5701	-0.1448	0.2398	-1.4043	0.2892
TCGA-D1-A1O5	61	30.863	Endometrioid endometrial adenocarcinoma	Stage IA	G1	458	0	low	0	0	0	11.3376	10.4684	11.3889	11.12	13.044	11.0319	6.8069	9.62063	8.64191	11.1057	11.1283	4.38892	8.11825	10.2582	10.0613	10.6806	11.2388	0.0245	0.0098	-0.0013	0.0071	0.0061	0.0069	0.0122	0.0076	0.0109	0.0075	0.008	0.0245	0.0115	0.0092	0.0089	0.0029	0.0018
TCGA-D1-A1O7	60	43.8276	Endometrioid endometrial adenocarcinoma	Stage IA	G1	32	0	low	1	0	1	9.74958	8.39781	11.1603	11.7658	13.3335	10.8751	6.44211	10.0381	8.9923	11.2172	11.0274	4.93168	8.3884	10.1312	10.2344	10.254	11.2474	0.0105	0.0146	0.0194	0.0057	-0.0117	0.0145	-0.0047	0.007	0.0057	-0.0079	-0.0152	0.0105	0.0034	-0.0067	0.005	0.0048	-0.0088
TCGA-D1-A1O8	70	31.2213	Endometrioid endometrial adenocarcinoma	Stage IIIC	G3	120	1	high	0	0	0	9.1395	8.41971	11.2234	12.2395	13.4463	12.2066	8.76246	10.8285	9.26441	10.9343	10.8389	7.69206	8.62008	10.3343	10.4212	9.91174	11.0832	0.0281	0.0053	0.012	0.0173	0.0102	0.0107	-0.0039	0.0126	0.0093	0.0063	0.0005	0.0281	0.0092	0.0093	0.0099	-0.0079	-0.001
TCGA-D1-A2G0	70	24.9649	Mixed serous and endometrioid	Stage IB	G3	1484	0	low	1	1	1	9.46653	11.28	11.4568	11.9592	14.3867	10.8635	9.54691	9.41449	9.43921	11.3468	11.6322	12.2038	9.38458	10.3958	10.3229	11.2466	11.5373	-0.0142	-0.0276	-0.023	0.3996	-0.0153	-0.0265	-0.0352	-0.0361	0.3996	-0.0338	-0.0202	-0.0142	0.4234	-0.0181	-0.0304	-0.0249	-0.0255
TCGA-D1-A2G5	50	47.7797	Endometrioid endometrial adenocarcinoma	Stage IB	G3	1455	0	low	0	1	1	10.4162	5.53262	11.0675	11.606	13.2201	10.6754	9.54675	10.6843	9.2089	11.449	11.3842	4.47848	8.33868	10.8263	10.1469	11.3383	11.7517	0.3169	-0.2099	0.2966	0.289	-0.1981	-0.2019	-0.2078	-0.2112	0.2876	0.306	-0.1871	0.3169	-0.1882	0.2958	-0.2085	-0.1876	-0.1882
TCGA-D1-A2G6	53	28.3447	Endometrioid endometrial adenocarcinoma	Stage IIIC	G3	258	1	high	0	1	1	9.09171	6.37635	11.0358	12.1352	13.1894	10.8553	6.20797	10.6757	8.77534	11.1078	10.9447	4.91746	7.74244	10.6766	9.29215	10.8157	11.3932	-0.0752	-0.1195	-0.1203	0.2425	-0.0847	-0.1114	-0.119	-0.1152	0.2447	-0.0819	-0.0641	-0.0752	-0.0533	0.24	0.2538	-0.0722	-0.0693
TCGA-D1-A2G7	65	49.4497	Serous endometrial adenocarcinoma	Stage IB	G3	1793	1	low	0	1	1	10.147	12.3408	11.5003	11.1012	13.3239	11.1146	9.42033	10.905	9.46546	11.0996	10.8265	7.66972	7.97764	11.1217	10.4424	10.9992	10.5037	0.0759	0.0205	0.0418	0.4464	0.0622	0.0348	0.0191	0.0008	0.4508	0.0476	-0.5327	0.0759	0.0979	0.4483	0.0306	0.0423	-0.5652
TCGA-D1-A3DA	77	24.6711	Endometrioid endometrial adenocarcinoma	Stage IIIC1	G3	483	0	high	0	0	0	9.33028	10.2669	11.1047	11.6315	14.2073	11.1923	5.89345	10.2093	9.3642	11.4267	11.1828	4.3993	8.93998	10.4106	9.83711	11.0966	12.1905	-0.0303	-0.0363	-0.0469	-0.0357	-0.0336	-0.0491	-0.0254	-0.0374	-0.0366	-0.0236	-0.0445	-0.0303	-0.0416	-0.0384	-0.0369	-0.0272	-0.0271
TCGA-D1-A3DG	81	30.4705	Endometrioid endometrial adenocarcinoma	Stage IVB	G3	130	0	high	0	1	1	10.204	10.5367	10.9007	12.0424	13.5685	9.91391	6.32475	9.03171	8.72294	10.6491	11.3107	4.4337	8.10618	10.6283	9.80757	10.4561	10.5916	0.2211	-0.6718	-0.7363	0.2407	0.2313	-0.6973	0.2423	0.2484	0.2408	0.2522	-0.7208	0.2211	0.2167	0.2271	0.2397	-0.6991	0.2108
TCGA-D1-A3DH	71	26.9274	Endometrioid endometrial adenocarcinoma	Stage IA	G3	573	0	low	0	1	1	8.94418	10.7199	10.5404	10.3762	13.6214	10.9531	3.54073	9.16088	8.59773	10.8508	10.9862	4.29158	8.31263	11.1463	10.8196	11.0258	11.4738	0.0451	-0.5293	-0.5106	0.6269	-0.0045	-0.0392	-0.5512	-0.053	0.6127	0.3467	0.0393	0.0451	-0.4155	0.7709	-0.5046	-0.4951	-1.2347
TCGA-D1-A3JP	61	23.3377	Serous endometrial adenocarcinoma	Stage IA	G3	515	0	low	0	1	1	9.55291	9.65543	11.2511	11.1717	13.2646	10.866	9.54235	9.5653	9.41438	11.314	11.5224	7.96956	7.8746	10.73	8.43426	10.9363	11.4035	-0.541	0.0559	0.0279	0.0876	0.0503	-0.2111	-0.2116	-0.2097	0.0876	0.1799	0.0493	-0.541	0.2064	0.2435	0.2482	-0.1867	-0.2063
TCGA-D1-A3JQ	61	46.6803	Serous endometrial adenocarcinoma	Stage IIIC	G3	526	0	high	0	1	1	9.68855	11.4049	11.3649	11.9146	13.8343	11.3864	9.79461	9.54026	9.10215	11.3542	10.7808	9.95663	8.16065	10.439	10.3742	10.3058	11.2564	-0.0621	-0.2026	-0.0529	-0.2387	-0.1462	-0.0592	-0.2266	0.0971	-0.2185	0.0391	-0.1738	-0.0621	-0.0647	0.1772	0.1575	-0.3208	0.0388
TCGA-DF-A2KN	Not Available	33.3276	Endometrioid endometrial adenocarcinoma	Stage IC	G3	67	0	low	1	0	1	9.51786	10.4792	10.7368	11.823	13.6699	10.1696	6.43272	9.88363	9.24403	11.0242	11.0297	4.60893	8.64989	10.2767	10.3684	10.2068	11.2463	0.0175	0.0228	0.0193	0.0185	0.0224	0.0188	0.0143	0.0225	0.0139	-0.0164	0.0209	0.0175	0.017	0.0288	0.0388	0.0135	0.0164
TCGA-DF-A2KR	84	0	Endometrioid endometrial adenocarcinoma	Stage IIIC	G3	1865	0	high	0	1	1	9.92034	11.1118	11.3798	10.9712	13.4109	10.0465	8.52293	10.1196	9.21929	11.5163	11.8389	4.40274	8.36777	9.96487	9.87041	10.8598	10.8974	0.0603	0.0686	0.0566	-0.3767	0.0951	-0.3835	0.4199	0.4142	0.1096	0.9274	-0.3298	0.0603	-0.3591	0.2611	0.0568	0.4284	-1.042
TCGA-DF-A2KS	69	0	Endometrioid endometrial adenocarcinoma	Stage IB	G3	3318	0	low	0	1	1	10.5328	8.63439	10.7804	11.846	13.1535	10.279	6.87519	9.65672	8.28532	11.5911	11.4882	4.43207	9.23176	10.4615	10.2105	10.661	11.3038	-0.3038	-0.3191	0.3069	0.0932	0.2021	-0.3244	-0.3367	0.5049	0.0932	0.3221	-0.1156	-0.3038	-0.3257	0.7189	0.0926	-0.317	-0.3419
TCGA-DF-A2KU	Not Available	0	Endometrioid endometrial adenocarcinoma	Stage IB	G3	3067	0	low	1	0	1	8.79174	5.44501	10.5934	11.8493	13.1026	9.7833	3.96601	9.37349	9.27374	11.2107	11.472	6.69262	9.26695	10.3454	10.0935	9.89647	11.8269	0.0398	0.0162	0.0317	0.0743	0.0157	0.0408	0.0074	0.0114	0.0743	-0.0022	0.0219	0.0398	0.0302	0.0129	0.0139	0.0015	0.0058
TCGA-DF-A2KV	55	0	Endometrioid endometrial adenocarcinoma	Stage IB	G3	2717	0	low	1	0	1	9.80593	8.62142	10.9436	11.9063	13.8933	9.9862	4.47322	9.61733	8.91214	11.6768	11.0467	3.73144	8.63203	10.1278	10.1483	10.2559	11.5428	0.0281	0.0168	0.0242	0.0186	0.028	0.0187	0.0121	0.0181	0.0186	-0.0172	0.015	0.0281	0.0174	0.0268	0.024	0.0147	0.0246
TCGA-DF-A2KY	49	0	Endometrioid endometrial adenocarcinoma	Stage IVA	G3	332	0	high	0	1	1	10.2935	9.96428	10.2158	11.8719	13.6176	9.19107	5.68446	9.70969	8.80828	11.1679	11.1113	8.78715	8.62749	10.0721	9.70181	10.1353	11.5149	0.0197	0.0032	0.0011	0.0007	0.0324	0.0092	1.1733	0.0243	0.0007	0.0005	0.0204	0.0197	0.0204	0.0072	0.0023	0.003	0.0116
TCGA-DF-A2KZ	87	0	Endometrioid endometrial adenocarcinoma	Stage IB	G3	826	0	low	1	0	1	8.76437	9.16335	10.7473	11.7288	13.6062	10.3619	4.32931	9.69515	9.21633	11.3202	10.9929	3.79367	8.68826	9.47914	9.55822	10.6977	11.6282	-0.017	-0.0125	-0.0157	-0.0121	-0.0088	-0.0084	-0.0099	-0.0128	-0.0121	-0.0167	-0.013	-0.017	-0.0196	-0.0127	-0.0102	-0.0119	-0.0169
TCGA-DF-A2L0	60	33.6593	Endometrioid endometrial adenocarcinoma	Stage IIIC	G3	788	1	high	1	1	1	9.48064	5.86445	9.94838	11.484	12.9892	8.48662	4.0076	9.02593	8.14469	11.1178	13.5212	4.34543	9.66924	10.2157	8.93397	10.3605	11.4937	0.09	-0.2402	0.4325	0.189	0.1218	-0.2759	-0.2387	-0.2386	0.189	1.1328	-0.2555	0.09	-0.2534	0.3681	-0.31	-0.1098	-0.2564
TCGA-DI-A0WH	64	35.7513	Endometrioid endometrial adenocarcinoma	Stage IB	G3	496	0	low	0	1	1	10.0317	10.6856	11.1199	11.1471	13.6719	10.8019	5.32653	10.1338	8.77281	11.1998	10.8941	3.9173	8.59313	10.1823	10.7298	9.74794	11.1777	-0.0238	-0.0138	-0.0211	-0.0205	-0.0198	-0.0147	0.2169	-0.0191	-0.0205	-0.0178	-0.0323	-0.0238	-0.0245	-0.0173	-0.0239	-0.0191	-0.0314
TCGA-DI-A1BU	55	31.8047	Mixed serous and endometrioid	Stage IIB	G3	1195	0	low	1	0	1	9.60752	9.46671	11.0322	11.4267	13.9759	10.5438	8.01504	9.97584	9.35034	10.9311	11.2178	4.62648	8.50522	9.92543	10.3936	10.6521	11.399	0.0242	0.0087	0.0184	0.0059	0.0101	0.0083	-0.0026	0.0064	0.0059	-0.0215	0.0138	0.0242	0.013	0.0153	0.0148	0.0096	0.0006
TCGA-DI-A1BY	63	52.0291	Endometrioid endometrial adenocarcinoma	Stage IIB	G2	1114	0	low	0	0	0	10.2608	9.19641	11.4311	11.1561	12.8104	11.1247	5.54121	9.95836	8.46993	10.8964	11.0402	3.77694	8.29414	10.2806	10.4613	10.3477	11.141	0.0115	0.0081	0.0056	0.0091	0.0115	0.0069	-0.0013	0.0091	0.0091	-0.006	0.0056	0.0115	0.006	0.01	0.0085	0.0067	-0.0162
TCGA-DI-A1NN	63	23.7228	Serous endometrial adenocarcinoma	Stage IIIC	G3	1076	0	high	0	1	1	9.70699	10.3288	11.4511	11.5992	13.504	10.9157	6.89612	10.0897	9.29829	11.4091	11.6454	5.03231	8.55731	10.7419	9.90612	10.6119	11.6561	-0.0988	-0.0565	0.1944	0.1629	0.0433	-0.1078	-0.0838	0.1271	0.1456	0.3756	-0.0074	-0.0988	0.1839	0.2176	-0.3144	-0.0812	-0.446
TCGA-DI-A1NO	68	44.2735	Endometrioid endometrial adenocarcinoma	Stage IIIA	G3	285	1	high	0	1	1	8.79958	12.3511	11.0303	11.7258	13.2722	10.3831	6.6031	9.32948	8.06357	11.2808	12.096	6.99601	9.11319	10.8115	10.862	10.8781	10.8456	0.1182	-1.1147	0.0764	0.4433	0.4497	-0.3536	-0.3142	-0.3247	0.4433	0.8812	-0.3936	0.1182	0.3676	1.043	-1.1855	-0.3698	-0.393
TCGA-DI-A2QT	51	25.4767	Serous endometrial adenocarcinoma	Stage IIIC	G3	377	1	high	0	1	1	9.52914	10.8906	11.1698	12.0211	13.7931	10.721	8.03231	9.51681	8.80518	11.0894	11.6336	6.73601	9.4225	9.99564	10.6159	11.4203	11.0642	-0.1494	0.0479	0.072	-0.4566	-0.4342	0.0426	0.0497	0.0611	0.9332	0.5088	-0.4247	-0.1494	-0.4152	0.0793	0.0093	0.0413	0.4248
TCGA-DI-A2QU	67	36.3281	Endometrioid endometrial adenocarcinoma	Stage IVB	G3	946	1	high	0	1	1	9.80831	5.65995	11.2922	11.0608	13.2874	10.9739	5.51449	9.57131	8.91069	11.1116	11.0745	5.46228	8.73676	12.153	10.5379	9.96976	11.4876	0.0778	0.0767	0.0869	1.4674	0.1118	0.0839	0.085	0.0717	0.0606	0.1626	0.1327	0.0778	-0.581	0.0929	0.0409	-0.5814	-0.5772
TCGA-DI-A2QY	64	33.2031	Serous endometrial adenocarcinoma	Stage IIB	G3	3349	1	low	0	1	1	8.7097	12.9194	11.0305	11.0831	13.7113	11.3205	4.98233	9.09475	8.23998	10.7641	11.044	5.66809	8.79495	11.4349	10.0287	11.0449	11.3998	0.6261	-0.5853	-0.3703	1.2976	-0.0727	0.4795	-0.0996	-0.7181	0.5233	0.2484	-0.0415	0.6261	-0.02	1.6144	-0.5304	-0.4739	0.0812
TCGA-E6-A1LX	40	0	Endometrioid endometrial adenocarcinoma	Stage IB	G3	711	0	low	1	0	1	9.15092	9.44694	11.4643	11.8894	13.4744	11.1697	7.49051	9.50552	8.84869	10.8877	10.9158	4.59371	8.30538	10.8157	10.4726	9.83194	11.2999	0.0411	0.0159	0.0277	0.0298	0.0175	0.0378	0.0086	0.017	0.0212	0.0258	0.024	0.0411	0.0279	0.0343	0.0143	0.014	0.02
TCGA-E6-A1LZ	76	0	Serous endometrial adenocarcinoma	Stage IA	G3	2406	0	low	1	1	1	10.025	11.6712	11.1131	10.8531	13.0044	10.7096	7.93608	9.05474	9.0245	10.4416	11.9549	7.22482	8.946	10.6278	9.9586	10.7132	10.9316	-0.0133	-0.0437	-0.3481	0.2271	-0.0138	-0.039	-0.0628	0.2167	0.2059	0.4493	-0.0063	-0.0133	-0.0148	1.015	-0.3571	-0.3148	-0.3357
TCGA-E6-A1M0	56	37.6536	Endometrioid endometrial adenocarcinoma	Stage IIIC	G3	1793	0	high	1	1	1	9.98908	6.52061	11.4538	11.9746	14.0284	11.9715	5.35075	10.2411	9.32374	11.3118	11.0017	3.81678	9.33021	11.0838	11.2137	11.078	11.9274	0.2903	-0.088	-0.0685	0.4095	-0.0734	-0.1019	-0.1138	-0.0466	0.3485	-0.0518	-0.0699	0.2903	-0.0544	-0.0758	-0.074	-0.1026	-0.0509
TCGA-E6-A2P8	53	31.2295	Mixed serous and endometrioid	Stage IV	G3	72	1	high	1	0	1	9.95385	10.8699	11.1164	11.9778	13.6683	10.9449	9.32485	9.71475	9.26481	11.1168	11.0938	8.72133	8.80995	10.3509	9.94084	10.6497	11.4933	0.0117	0.0037	0.0071	-0.005	0.0209	0.0018	0.0005	0.006	-0.0162	-0.0055	0.0068	0.0117	-0.0096	0.0093	0.0188	-0.0055	-0.001
TCGA-E6-A2P9	65	41.7655	Endometrioid endometrial adenocarcinoma	Stage IA	G3	1386	0	low	1	0	1	10.3245	4.52008	11.3699	11.6643	13.8632	11.0255	7.60078	10.3021	9.45919	11.1837	10.8258	3.98403	9.13846	10.7442	10.486	10.8088	11.6773	-0.058	-0.046	-0.0512	-0.077	-0.0629	-0.068	-0.0365	-0.0517	-0.0821	-0.1295	-0.0824	-0.058	-0.0809	-0.0681	-0.074	-0.0844	-0.0798
TCGA-E6-A8L9	61	29.7211	Serous endometrial adenocarcinoma	Stage IB	G3	1013	0	low	0	1	1	9.06228	10.9314	11.2643	11.2203	13.8926	10.4337	7.19588	9.41773	9.37268	10.7282	11.1309	4.89096	8.14321	10.5316	10.7009	11.0558	11.5292	0.047	0.0067	-0.4498	0.3365	0.0273	-0.4226	0.0141	-0.4287	0.3409	0.1632	0.0404	0.047	-0.4299	0.3179	-0.3983	-0.4244	-0.4508
TCGA-EC-A1NJ	73	26.4855	Endometrioid endometrial adenocarcinoma	Stage IA	G2	488	0	low	1	1	1	10.4894	5.21587	11.2966	11.4185	12.7591	11.2061	5.77698	10.2176	9.30994	11.0782	11.2651	4.70433	8.1761	10.2976	10.0989	11.2697	11.3601	0.0161	0.0142	0.0081	0.0152	0.0309	0.0182	0.0145	0.017	0.0152	0.0134	0.0112	0.0161	0.0144	0.0235	-0.5481	0.0131	0.0158
TCGA-EC-A1QX	71	34.7209	Endometrioid endometrial adenocarcinoma	Stage IB	G3	224	0	low	1	1	1	9.75318	10.1531	10.9437	11.6978	13.0571	10.4281	7.24628	10.3623	9.10507	10.8052	11.1477	4.94952	9.36444	10.5247	9.9829	10.757	11.4216	-0.0014	-0.0204	-0.0174	-0.0121	-0.0047	-0.023	-0.0192	-0.0175	-0.0148	0.0007	-0.0038	-0.0014	-0.0039	0.3275	-0.0164	-0.0038	-0.01
TCGA-EC-A24G	57	42.458	Endometrioid endometrial adenocarcinoma	Stage II	G3	511	0	low	1	0	1	9.47679	6.01147	11.1444	12.2106	13.3612	11.088	4.48652	10.4282	8.82754	10.9958	10.9105	4.22049	8.17961	10.4724	10.0739	10.5372	11.2931	0.0134	0.0115	0.0127	0.0165	0.0221	0.0092	-0.0024	0.011	0.0145	0.0104	0.0217	0.0134	0.0116	0.0122	0.0157	0.015	0.026
TCGA-EO-A1Y5	63	30.4772	Serous endometrial adenocarcinoma	Stage IIIC2	G3	332	0	high	0	1	1	8.33156	10.812	11.448	11.6994	13.4436	11.2662	7.23382	9.7623	8.78917	11.3508	11.4663	7.27888	8.35798	11.0892	10.5419	10.8149	11.233	0.2986	-0.1379	-0.0246	0.4191	-0.0515	0.4626	0.2068	-0.1648	0.456	0.3685	-0.0199	0.2986	-0.0212	0.5562	0.212	-0.5566	-0.5159
TCGA-EO-A1Y7	65	34.8944	Endometrioid endometrial adenocarcinoma	Stage IB	G3	1495	0	low	0	1	1	9.71156	6.3904	10.842	11.6681	13.9423	9.47401	4.90929	9.40168	8.58681	11.4363	11.0264	4.20686	9.15373	11.1287	10.0676	10.7326	11.7293	0.1514	0.0158	0.5715	0.8371	0.1203	-0.7788	0.0419	0.0133	0.7688	0.1951	0.1902	0.6186	-0.6956	0.1277	0.0044	0.0374	-0.7567
TCGA-EO-A1Y8	87	27.2096	Serous endometrial adenocarcinoma	Stage IA	G3	901	0	low	0	1	1	9.3138	9.89693	11.1528	11.0275	13.1893	10.7796	4.44075	9.38365	8.56016	11.2039	11.1456	4.44075	8.26658	11.3527	10.4864	11.4844	11.9527	0.0704	-0.047	-0.1102	1.0062	0.0901	0.0177	-0.0417	-0.0227	0.9226	0.1256	0.2721	0.0704	-0.6314	0.0901	-0.312	-0.7501	-0.6736
TCGA-EO-A22R	56	31.1791	Endometrioid endometrial adenocarcinoma	Stage IB	G3	1878	0	low	1	0	1	10.3481	7.06184	11.2117	12.01	13.3685	10.8905	10.0625	10.545	9.29142	10.8886	11.1953	4.34192	8.66711	10.832	10.5388	11.3051	11.4241	0.0156	0.0166	0.0227	0.0366	0.0258	0.0361	0.0051	0.0122	0.0237	-0.0365	0.0204	0.0156	0.0193	0.0284	0.0341	0.0166	0.0006
TCGA-EO-A22S	58	34.5168	Endometrioid endometrial adenocarcinoma	Stage IB	G3	1872	0	low	1	0	1	10.2189	10.3675	11.2237	12.2847	13.4997	11.0041	9.24443	10.0484	9.02558	11.1436	10.9799	4.19767	9.03232	10.7357	10.1663	10.8324	11.3863	0.0386	-0.0084	-0.039	0.0576	-0.0056	0.0347	0.0237	0.0096	0.013	0.0423	0.0182	0.0386	0.0072	0.0237	0.0115	0.0116	0.0044
TCGA-EO-A22T	56	22.9398	Endometrioid endometrial adenocarcinoma	Stage II	G3	2035	0	low	1	1	1	10.361	10.8622	11.174	11.7554	13.3046	11.1439	8.95308	10.6997	9.30855	10.9316	10.8299	7.00539	9.02222	11.1798	10.3854	11.3362	11.1675	0.0247	-0.003	0.0123	0.2629	0.0035	0.0181	-0.012	0.0016	0.2293	0.0004	0.0109	0.0247	0.0137	0.0101	0.0005	-0.0274	-0.0063
TCGA-EO-A22U	83	26.2222	Endometrioid endometrial adenocarcinoma	Stage IB	G3	1407	0	low	1	0	1	10.8689	6.33735	11.2834	12.1779	13.8477	10.7815	4.73104	10.1787	9.51396	11.1661	10.9947	7.4691	8.46882	10.9436	9.9074	10.7988	11.7548	0.0168	0.017	0.0177	0.0303	0.0053	0.0134	-0.0293	0.0226	0.0083	0.0177	0.0223	0.0168	0.0221	0.0104	0.0182	0.0164	0.0179
TCGA-EO-A22X	36	24.2382	Endometrioid endometrial adenocarcinoma	Stage IIIA	G3	1752	0	high	1	1	1	9.71915	10.7401	11.1198	11.8417	14.0242	10.9668	8.78523	9.3226	9.50833	10.7951	11.0507	3.51923	8.83911	10.7561	10.4352	10.4585	11.9209	0.0297	-0.0106	-0.7836	-0.004	0.0201	0.031	0.0642	0.017	-0.0075	0.0254	0.0205	0.0297	0.0175	0.0119	0.0222	0.0001	0.0215
TCGA-EO-A22Y	68	0	Endometrioid endometrial adenocarcinoma	Stage IA	G3	1567	0	low	1	1	1	9.59009	4.86326	11.1101	11.8223	14.1183	11.0586	4.99766	10.2516	9.05804	11.4702	10.9671	3.64326	8.25569	11.2217	11.0316	10.8267	11.1845	0.5445	-0.2252	0.2072	0.5287	-0.2271	0.2005	-0.2231	-0.2376	0.5287	0.2154	-0.2161	0.5445	-0.2212	0.2036	0.2087	-0.215	-0.2167
TCGA-EO-A2CG	69	29.4321	Serous endometrial adenocarcinoma	Stage IA	G3	1564	0	low	0	1	1	8.58701	11.4767	11.2933	10.6152	13.3014	11.4933	8.84219	10.1678	8.55929	11.2989	11.1613	7.18238	7.95352	10.3634	9.60218	10.2753	11.0354	-0.027	-0.3359	0.2124	0.1456	0.1223	0.2592	0.1245	-0.3369	0.0128	0.2456	0.0063	-0.027	0.1382	0.3263	-0.0123	-0.33	-0.8099
TCGA-EO-A2CH	73	28.5665	Serous endometrial adenocarcinoma	Stage IVB	G3	590	1	high	0	1	1	9.20242	10.5748	11.4578	11.1628	13.7426	11.2002	4.98682	9.23687	9.03483	11.2465	10.995	6.08902	8.5487	10.5199	10.2537	11.3602	11.7674	0.1518	0.0006	0.1217	0.0769	0.1547	0.0895	0.4467	0.0622	0.5503	0.201	0.2023	0.1518	1.1594	0.1631	-0.2822	-0.7371	-0.7232
TCGA-EO-A3AS	86	26.8407	Endometrioid endometrial adenocarcinoma	Stage IA	G3	1046	0	low	0	1	1	9.95413	10.1949	11.1329	10.8767	12.9827	10.1367	5.20808	9.23234	8.27004	10.9074	11.0235	5.04588	9.38771	11.2711	9.18572	11.7074	10.7382	-0.6186	-0.6142	0.0618	0.5305	0.4602	-0.6254	0.0926	0.0688	0.5995	0.0617	-0.6255	-0.6186	0.0577	0.4572	0.0685	-0.6197	-0.6208
TCGA-EO-A3AU	72	34.6667	Endometrioid endometrial adenocarcinoma	Stage II	G3	1543	0	low	1	0	1	9.90388	8.27648	11.1071	11.8306	13.7834	11.2741	7.28344	10.0042	9.36433	11.5372	10.9344	4.28301	8.73359	10.4061	9.90215	10.8462	11.415	0.0062	0.0075	-0.0003	0.0035	0.0039	-0.0014	-0.0087	0.0056	-0.0019	-0.009	0.0019	0.0062	0.0067	0.0072	0.0105	-0.0073	0.0223
TCGA-EO-A3AV	51	18.026	Endometrioid endometrial adenocarcinoma	Stage IIIC1	G3	1069	0	high	1	1	1	9.0635	10.6691	10.8473	11.7526	13.4056	10.5128	8.25966	9.76645	8.84113	11.5982	11.5341	4.96004	8.70649	9.91403	9.41484	10.2981	10.9578	-0.0126	-0.0206	-0.0001	-0.0089	-0.0099	-0.0087	-0.0218	-0.0129	-0.0089	0.289	-0.0204	-0.0126	-0.0188	-0.0164	-0.0005	-0.0187	-0.0178
TCGA-EO-A3AY	58	28.257	Endometrioid endometrial adenocarcinoma	Stage IB	G3	1158	0	low	1	0	1	8.01588	11.3383	9.90841	11.5433	13.8554	9.70091	4.39699	8.91358	8.53354	11.076	11.098	4.2131	9.17693	10.2196	9.75397	10.0272	11.5669	0.0371	0.0087	-0.0224	0.0348	0.0021	0.0172	-0.0375	-0.0308	-0.0242	-0.024	-0.0101	0.0371	0.0273	0.0248	0.0327	0.0054	-0.0143
TCGA-EO-A3AZ	80	39.7959	Mixed serous and endometrioid	Stage IB	G3	826	0	low	1	1	1	8.36169	11.4234	10.0718	11.1757	12.9275	8.90071	5.08371	8.65845	8.89699	11.0431	11.5371	6.78932	9.06228	10.6164	8.36169	11.1688	11.1726	0.096	-0.0922	0.0853	0.4571	-0.2898	-0.0998	-0.093	-0.2843	0.4615	0.0902	-0.2706	0.096	0.0867	-0.0945	0.0799	-0.0887	0.1045
TCGA-EO-A3B0	43	22.9398	Endometrioid endometrial adenocarcinoma	Stage IIIC2	G3	1412	0	high	1	1	1	10.1436	8.64019	11.0146	11.9216	13.5759	11.2342	9.03356	9.97694	9.32212	11.4269	11.1976	10.3993	8.88786	10.9642	10.1797	10.9964	11.359	0.0224	-0.0394	-0.0027	0.4349	-0.0076	-0.019	-0.0542	-0.0519	0.4218	0.0305	-0.0081	0.0224	0.0026	-0.0289	-0.0139	-0.0286	-0.0268
TCGA-EO-A3B1	63	32.1799	Serous endometrial adenocarcinoma	Stage IB	G3	820	0	low	0	1	1	9.60245	11.5121	10.9943	11.7453	13.3643	11.8533	4.24624	9.51702	9.91182	11.4074	11.2183	8.28479	8.32021	11.2154	10.1446	10.9147	11.3347	0.1692	0.4245	-0.0931	0.3933	-0.3698	0.1965	-0.1084	-0.0992	0.1527	0.2285	-0.007	-0.1435	0.3438	0.2121	-0.0663	-0.4084	0.2372
TCGA-EO-A3KU	68	24.4646	Serous endometrial adenocarcinoma	Stage II	G3	677	0	low	0	1	1	9.4785	12.3427	11.2233	10.8619	14.1259	11.6938	9.71854	9.52059	9.4785	11.5413	11.0975	10.0053	8.68719	10.7612	11.2457	10.7461	11.5822	0.138	-0.1275	0.1184	-0.2051	0.134	0.0603	-0.1204	-0.2446	-0.2069	0.2333	0.1427	0.138	-0.0941	0.4441	-0.153	-0.4982	-0.6351
TCGA-EO-A3KW	72	26.4855	Serous endometrial adenocarcinoma	Stage IA	G3	497	0	low	0	1	1	10.1302	9.60835	11.6582	12.2277	14.457	11.2848	4.57462	9.40773	9.27818	11.6059	10.7756	4.37779	9.32203	10.4026	10.1076	10.6859	11.8751	-0.1736	0.0269	0.1085	0.1066	0.1484	0.1021	0.0269	0.0778	0.0428	0.0948	0.1735	-0.1736	-0.1703	0.5779	0.1195	-0.6191	0.1956
TCGA-EO-A3KX	80	20.9275	Endometrioid endometrial adenocarcinoma	Stage IA	G3	1170	0	low	1	1	1	10.8337	6.13341	11.4962	11.5459	14.0593	11.6663	6.32943	10.1569	9.3898	11.2322	10.8816	3.93048	8.75019	10.2141	10.0614	10.6994	11.4312	0.0221	0.0033	0.0054	0.0068	0.0181	0.005	-0.3246	0.0062	0.0068	-0.0613	0.0099	0.0221	0.0003	0.0062	-0.0022	-0.0031	0.0051
TCGA-EO-A3L0	76	43.5109	Endometrioid endometrial adenocarcinoma	Stage IA	G3	1554	0	low	0	1	1	10.155	5.91404	11.3617	11.6669	14.0272	10.5751	5.41454	9.62187	8.96659	11.2094	10.8471	4.07241	8.53062	11.2163	10.1201	11.3481	11.423	-0.0463	-0.0434	-0.0523	0.5051	-0.0108	-0.0398	-0.0485	-0.0479	0.5051	-0.052	-0.0142	-0.0463	-0.0357	-0.0438	-0.0431	-0.0511	-0.0176
TCGA-EY-A1G7	86	37.2791	Endometrioid endometrial adenocarcinoma	Stage II	G2	189	1	low	0	1	1	9.65095	8.62686	11.2546	11.6871	13.4561	11.349	9.25489	10.4388	9.14668	10.9182	11.2618	5.33847	8.50979	10.7024	9.77278	11.1457	11.6284	-0.1058	-0.1276	-0.1364	-0.1417	-0.1233	-0.1274	-0.1367	-0.1351	-0.1385	0.0633	-0.1196	-0.1058	-0.1281	-0.1304	0.4262	-0.1286	-0.1187
TCGA-EY-A1G8	83	19.1406	Endometrioid endometrial adenocarcinoma	Stage IB	G3	456	1	low	1	1	1	8.79818	9.34376	11.1416	11.6983	13.4565	11.9149	6.88218	10.252	9.18731	11.1721	11.1827	3.72506	8.67317	10.6076	9.8583	10.7584	11.5102	-0.0009	0.0041	-0.0021	0.4971	0.0313	-0.0079	-0.0213	-0.0259	0.475	-0.0188	0.0263	-0.0009	0.0009	-0.0017	-0.0132	-0.0208	-0.009
TCGA-EY-A1GC	62	34.4222	Endometrioid endometrial adenocarcinoma	Stage IB	G3	1647	0	low	1	1	1	8.83678	4.82897	11.0617	12.0667	13.9253	11.3607	4.3693	10.2032	9.47643	12.3032	11.4314	5.93627	8.28414	11.1216	11.2524	10.9389	11.5049	0.9636	-0.1568	0.3966	0.3292	-0.0474	-0.3915	-0.0909	0.0901	0.413	0.0895	-0.0061	0.9636	-0.3229	-0.0557	-0.0573	-0.0511	-0.0214
TCGA-EY-A1GD	51	32.05	Endometrioid endometrial adenocarcinoma	Stage IA	G1	1639	0	low	1	0	1	9.88325	6.10483	10.9988	12.0003	13.1129	11.6367	4.28782	10.6664	9.22014	10.9598	10.979	3.88131	8.58526	10.3979	9.68811	10.7907	11.1588	-0.0238	-0.0215	-0.019	-0.0183	-0.0356	-0.0184	-0.0183	-0.0218	-0.0228	-0.0219	-0.034	-0.0238	-0.022	-0.0217	-0.014	-0.0076	-0.0292
TCGA-EY-A1GE	67	37.8329	Endometrioid endometrial adenocarcinoma	Stage IA	G1	741	0	low	1	0	1	9.90397	10.0875	10.9817	12.088	12.5501	11.0101	7.46042	10.7483	9.11056	10.681	10.5322	4.93872	8.09383	10.4495	10.0274	11.0401	10.8117	0.0245	0.03	0.0146	0.0517	0.0195	0.0167	0.0249	0.0164	0.0517	-0.0866	0.012	0.0245	0.0147	0.0155	0.0102	0.0084	0.0126
TCGA-EY-A1GF	75	26.079	Endometrioid endometrial adenocarcinoma	Stage IA	G2	826	0	low	0	0	0	13.5572	5.38981	11.4337	11.6469	13.2478	11.6155	5.55894	10.64	9.62506	11.0233	10.8265	3.8306	8.39636	10.8257	10.4034	11.228	11.2025	-0.0186	0.0013	-0.0044	-0.0021	-0.027	-0.005	-0.002	-0.0026	-0.0025	-0.0072	-0.0191	-0.0186	-0.0104	-0.0095	-0.0022	-0.0004	-0.0101
TCGA-EY-A1GH	70	40.4844	Endometrioid endometrial adenocarcinoma	Stage IA	G2	710	0	low	0	1	1	10.4325	10.2492	11.3116	11.3512	13.3325	11.2149	8.79877	10.3254	9.4929	11.3734	10.9665	3.81063	8.44007	10.4559	9.81004	11.2091	11.5542	-0.0385	-0.0728	-0.0729	-0.0691	-0.057	-0.0668	-0.0862	-0.0705	-0.0625	-0.0837	-0.0551	-0.0385	-0.0523	-0.0603	0.381	-0.055	-0.0489
TCGA-EY-A1GI	52	25.3444	Endometrioid endometrial adenocarcinoma	Stage IB	G2	710	0	low	1	0	1	10.6569	7.1699	11.5468	11.9342	13.4639	11.1006	6.34715	10.6349	9.40321	11.2071	10.7558	3.89926	9.04203	11.1276	10.3087	11.327	11.6123	0.0289	0.0157	0.0179	0.0167	0.0179	0.0172	-0.0164	0.0152	0.0121	0.0099	0.0153	0.0289	0.0218	0.0195	0.0157	0.0202	0.0203
TCGA-EY-A1GK	74	41.0156	Endometrioid endometrial adenocarcinoma	Stage IB	G3	693	0	low	1	0	1	11.0914	6.20856	11.0259	11.7807	12.9436	11.4863	6.60479	10.2062	9.19124	10.9388	11.2498	3.15214	8.30312	10.3615	9.94608	10.6336	11.634	-0.0171	-0.0024	-0.0078	-0.0037	-0.0019	-0.0049	-0.0018	-0.0023	-0.0001	0.0012	-0.0017	-0.0171	0.0032	-0.0015	-0.0192	0.0074	-0.0111
TCGA-EY-A1GL	51	24.3911	Endometrioid endometrial adenocarcinoma	Stage II	G2	1014	0	low	0	1	1	9.74848	10.7558	11.0916	12.0599	13.9011	11.0815	5.24419	10.029	9.16019	11.5199	10.9136	3.71855	8.36557	10.5067	9.73679	10.4783	11.5203	0.0503	-0.0111	-0.0061	-0.0099	0	-0.0012	-0.0111	-0.0163	-0.0099	0	0	0.0503	-0.0129	-0.0237	0.419	-0.0206	0.0009
TCGA-EY-A1GM	60	28.8044	Mixed serous and endometrioid	Stage IIIA	G3	995	1	high	0	1	1	9.44489	11.1477	10.9072	11.5453	12.7426	10.8839	8.26537	9.44717	8.60396	11.1428	12.301	4.61106	8.06065	10.8822	9.42888	11.395	10.1281	0.009	-0.769	0.0141	0.3877	0.0382	0.0114	-0.7803	0.0097	0.3877	1.0709	-0.7085	0.009	0.0374	0.4759	0.0079	-0.7527	-0.7632
TCGA-EY-A1GO	65	31.2295	Endometrioid endometrial adenocarcinoma	Stage IIIC1	G2	586	0	high	1	1	1	9.23169	11.6122	11.0232	12.0333	13.7253	11.0222	10.0621	10.2087	9.06217	11.4158	10.9412	10.2657	8.1101	10.9047	9.31031	10.6584	11.376	-0.6198	-0.1213	0.2788	0.2236	-0.599	0.2697	-0.1241	-0.1135	0.2288	-0.0403	-0.5388	-0.6198	0.3198	0.2824	0.2967	-1.1898	0.3354
TCGA-EY-A1GP	54	28.8415	Endometrioid endometrial adenocarcinoma	Stage IA	G1	573	0	low	0	1	1	9.28928	10.5378	10.6284	11.7166	13.2858	10.1333	8.85668	10.0773	8.91469	11.379	11.1985	6.76377	8.20643	10.4451	10.1366	10.8847	10.7442	0.3096	-0.4029	0.3282	0.3484	-0.4706	-0.4613	-0.4132	-0.43	0.3484	0.3419	-0.4912	0.3096	0.2577	0.2773	0.3256	0.3186	0.2613
TCGA-EY-A1GQ	76	29.7521	Endometrioid endometrial adenocarcinoma	Stage IB	G3	544	0	low	0	1	1	9.74684	6.27638	11.158	11.5618	13.0019	13.0017	3.15214	10.1561	8.87662	11.6515	10.7494	4.55208	8.20667	10.6589	10.3643	10.3386	11.6428	-0.1086	-0.1566	0.336	0.3418	-0.1323	-0.1406	-0.1563	-0.1531	0.3418	-0.112	-0.1034	-0.1086	-0.1142	0.3398	-0.1549	-0.1141	-0.1136
TCGA-EY-A1GR	67	34.1598	Endometrioid endometrial adenocarcinoma	Stage IA	G3	536	0	low	0	1	1	8.67584	9.28585	11.126	12.421	13.7444	11.39	5.76105	8.46602	9.05517	11.4864	11.3889	4.63484	8.51536	11.1818	10.5754	11.0204	12.1062	0.4858	-0.4315	0.1026	0.4829	0.4552	-0.5562	-0.4221	-0.4216	0.4785	0.4538	0.0778	0.4858	-0.4917	0.7476	0.0774	-1.2351	0.3856
TCGA-EY-A1GS	71	23.9188	Serous endometrial adenocarcinoma	Stage IVB	G3	670	1	high	0	1	1	10.3282	8.8175	11.0092	11.2759	12.9546	10.4851	8.29607	9.40278	8.36956	11.6865	11.7238	6.43662	8.73651	9.93946	9.3032	10.1779	10.9615	-0.5501	-0.6122	0.4435	-0.1228	-0.1158	-0.1387	-0.6226	0.4974	-0.126	0.6475	-0.0956	-0.5501	0.4661	-0.3345	-0.1276	-0.5717	-0.1495
TCGA-EY-A1GT	68	24.8016	Endometrioid endometrial adenocarcinoma	Stage IIIA	G1	490	0	high	0	0	0	9.44534	10.7905	10.9872	11.3374	13.2318	10.8701	7.01951	10.5206	9.06847	10.9462	11.0015	5.85793	8.06053	10.2485	9.9158	10.7186	11.3743	-0.0547	-0.03	-0.0444	-0.0382	-0.039	-0.0419	-0.0282	-0.0415	-0.0402	-0.0366	-0.056	-0.0547	-0.0436	-0.0428	-0.0446	-0.0425	-0.0405
TCGA-EY-A1GU	66	35.1562	Endometrioid endometrial adenocarcinoma	Stage IB	G2	997	1	low	1	0	1	10.4059	6.73112	11.4288	11.6044	13.2816	10.6414	5.27776	10.7528	9.17717	11.0812	11.0094	3.83093	8.50117	10.5527	9.87307	10.9645	11.3017	-0.022	-0.0118	-0.0219	-0.018	-0.0213	-0.0212	-0.0204	-0.0207	-0.0163	-0.0209	-0.0234	-0.022	-0.0191	-0.0208	-0.0181	-0.0175	-0.0223
TCGA-EY-A1GV	75	29.0174	Mixed serous and endometrioid	Stage IIIC1	G3	481	0	high	0	1	1	9.20466	10.1451	10.9127	11.37	12.7898	8.88727	8.39609	9.32703	8.72549	11.4099	11.0597	7.30256	8.69084	11.088	9.42303	11.2668	11.3535	0.0146	0.0098	0.0185	0.2058	0.02	-0.216	0.0195	0.0111	0.2058	0.0748	0.0218	0.0146	0.0085	0.2165	0.0259	-0.1945	-0.2051
TCGA-EY-A1GW	73	36.4848	Endometrioid endometrial adenocarcinoma	Stage IVB	G3	337	1	high	0	1	1	8.47935	7.10094	11.485	12.0366	12.861	11.8099	4.23231	11.0101	8.61367	11.157	11.3984	4.23231	8.1748	10.5427	9.9721	10.7347	11.9504	0.2374	0.0815	0.161	0.1518	0.1104	-0.5808	0.6388	-0.6049	0.1488	0.316	0.3328	0.2374	-0.5431	0.3126	0.3157	0.278	-0.556
TCGA-EY-A1GX	76	26.9531	Endometrioid endometrial adenocarcinoma	Stage IIIA	G2	1127	1	high	0	1	1	12.4134	4.35919	10.791	11.9622	13.4116	10.4296	10.0528	10.5231	8.48558	10.7363	11.3091	3.49595	7.91381	10.6165	10.1667	10.5458	10.9471	-0.1181	-0.1087	-0.1159	0.461	-0.0917	-0.1167	-0.1092	-0.12	0.4902	0.4753	-0.0962	-0.1181	-0.1035	-0.1135	0.4809	-0.1202	-0.1075
TCGA-EY-A1H0	57	33.8741	Endometrioid endometrial adenocarcinoma	Stage IIIC2	G2	588	0	high	1	1	1	10.0181	7.34646	10.8239	12.1722	13.4589	9.72471	5.60984	10.0557	8.67459	11.2612	11.0501	3.64648	8.0159	10.5715	9.94435	10.6274	11.2057	-0.057	-0.0655	-0.0686	0.4659	-0.0508	-0.0678	-0.0684	-0.0652	0.4659	-0.0674	-0.0547	-0.057	-0.0607	-0.0594	-0.0651	-0.0667	-0.0582
TCGA-EY-A210	82	26.2227	Mixed serous and endometrioid	Stage IIIC2	G3	383	0	high	0	1	1	8.82898	10.5324	10.8818	11.776	14.0984	9.34645	4.07729	8.73692	9.55259	11.6016	10.7202	4.43985	8.77659	10.012	9.61755	9.67495	10.7128	0.1134	-0.0223	0.0562	0.0091	0.094	-0.7711	-0.0185	0.0229	0.0022	0.1312	-0.5693	0.1134	0.1166	0.0758	0.0632	-0.7253	0.1261
TCGA-EY-A212	83	32.0399	Serous endometrial adenocarcinoma	Stage IIIC1	G3	310	1	high	0	1	1	9.56322	11.6102	11.1038	11.0803	13.195	11.3171	10.2871	9.95841	8.24482	11.256	11.3838	7.00291	8.96818	10.3904	10.2104	10.9605	11.0194	0.059	-0.7375	0.1551	-0.1756	0.0865	0.0297	0.0248	0.0141	0.2143	0.1175	-0.6307	0.059	-0.7465	0.3669	0.6073	-0.3013	-0.6392
TCGA-EY-A214	66	34.5271	Endometrioid endometrial adenocarcinoma	Stage IIIC1	G3	438	0	high	0	1	1	9.03497	10.1398	10.9493	11.8253	12.5102	10.7936	6.88595	10.1089	8.55307	11.1524	11.4641	4.47063	8.06974	10.3716	9.14626	10.702	11.0663	-0.0639	-0.1872	0.2524	-0.0629	-0.0129	0.1132	-0.1876	-0.189	0.0842	0.6872	-0.1771	-0.0639	0.1023	0.3462	0.0903	-0.2478	-0.0729
TCGA-EY-A215	60	17.3611	Endometrioid endometrial adenocarcinoma	Stage IB	G3	574	0	low	1	0	1	10.9979	5.86234	10.9839	12.1622	13.009	10.6645	5.61868	10.4192	9.0248	10.7498	11.2115	5.65163	9.03088	10.3073	9.99719	10.7898	11.6378	0.0202	0.0162	0.0142	0.0148	0.0236	0.0146	0.0109	0.018	0.0102	0.0167	0.0182	0.0202	0.022	0.0181	0.0197	0.0121	0.0047
TCGA-EY-A2OM	55	47.6108	Endometrioid endometrial adenocarcinoma	Stage IA	G3	694	0	low	1	1	1	9.52259	9.5491	11.4556	12.2145	13.436	11.3285	6.74885	10.9942	9.10523	11.1621	11.0194	4.06977	8.55407	11.2536	9.57981	11.6026	11.2067	0.0068	-0.0079	-0.003	0.3871	0.0001	-0.0062	-0.0082	-0.0043	0.3871	-0.0154	0.0017	0.0068	0.0021	0.0002	-0.0056	-0.012	-0.0009
TCGA-EY-A2ON	61	36.7309	Serous endometrial adenocarcinoma	Stage IVB	G3	610	1	high	0	1	1	10.0644	11.6761	11.3552	11.5734	13.8407	10.3913	10.1191	10.1693	9.61059	11.0646	11.4747	6.50754	9.38002	11.3709	10.4876	10.9842	11.0031	0.2473	-0.0903	0.1995	0.2655	0.1766	-0.3668	-0.0846	-0.0683	0.2667	0.4856	-0.3835	0.2473	0.2	0.2443	0.2539	-0.0289	0.0351
TCGA-EY-A2OO	56	25.7959	Mixed serous and endometrioid	Stage IB	G3	1392	0	low	0	1	1	9.95729	10.1999	11.0395	11.4192	13.2753	10.773	6.23182	10.0993	9.20901	11.0384	10.9407	7.05439	8.49066	10.4498	9.99193	10.9866	11.1778	-0.2148	-0.2041	0.0437	0.0801	-0.2333	-0.2349	-0.1981	0.0479	0.0979	-0.0937	-0.2407	-0.2148	-0.0019	0.0426	-0.2432	0.0537	0.0448
TCGA-EY-A2OP	63	25.3333	Endometrioid endometrial adenocarcinoma	Stage IA	G3	944	0	low	1	0	1	10.0636	10.142	10.961	11.6145	13.8157	11.5346	9.2006	9.7199	9.22433	11.2997	10.8192	3.15214	8.5988	10.4374	10.3504	10.5037	11.6458	-0.0109	-0.0348	-0.0366	-0.0545	-0.0458	-0.0313	-0.0459	-0.0397	-0.065	-0.0674	-0.0402	-0.0109	-0.0484	-0.0301	-0.0493	-0.0396	-0.0263
TCGA-EY-A2OQ	61	32.8824	Endometrioid endometrial adenocarcinoma	Stage IA	G3	885	0	low	0	1	1	9.64909	11.5824	11.5563	12.3911	13.9871	11.1349	5.36783	9.46234	8.84221	11.3068	11.2329	3.79882	9.08838	11.4044	9.50264	11.4831	10.7493	-0.2133	-0.2843	-0.2099	0.798	-0.2562	-0.0821	-0.2698	0.3806	0.8083	0.1381	-0.7471	-0.2133	0.7705	-0.2411	0.2583	-0.7456	0.1403
TCGA-EY-A3L3	82	35.4925	Serous endometrial adenocarcinoma	Stage IA	G3	832	0	low	0	1	1	10.4567	11.4151	11.5821	12.0909	14.6046	11.961	8.84364	9.99133	9.30014	12.0092	11.9444	5.26611	8.21552	10.794	10.8597	10.8988	11.8424	0.321	-0.4981	0.3451	-0.0849	0.0044	-0.0518	-0.4797	0.0106	0.0071	0.7956	-0.0141	0.321	0.3024	0.3705	-0.4921	-0.4889	-0.0059
TCGA-EY-A3QX	64	22.3214	Serous endometrial adenocarcinoma	Stage IVB	G3	989	1	high	0	1	1	9.36398	11.6213	10.6431	12.0838	13.6474	10.5616	8.09212	8.56405	8.71665	11.497	10.0003	5.77251	8.35209	10.4782	10.3953	10.5917	10.5467	0.1801	-0.5649	0.1949	0.2035	-0.6137	-0.2538	-0.5921	-0.5491	0.1547	-0.6172	-0.5797	0.1801	-0.2723	1.0256	0.2131	-0.5543	0.1718
TCGA-EY-A4KR	56	42.3855	Serous endometrial adenocarcinoma	Stage IIIC1	G3	346	1	high	0	1	1	9.71906	11.9281	11.4423	10.766	13.8482	11.3082	9.59992	9.81163	9.35168	11.5143	11.5075	7.90206	8.55955	10.5988	9.4767	10.9203	10.906	-0.3908	-0.0523	-0.0857	0.0372	-0.2178	0.1001	0.2969	-0.076	0.0362	0.2382	-0.4381	-0.3908	-0.3158	0.5974	0.0159	-0.1255	-0.5758
TCGA-EY-A547	75	39.1929	Endometrioid endometrial adenocarcinoma	Stage IA	G3	545	0	low	1	1	1	9.47725	4.90843	10.3631	10.605	13.5475	8.4582	3.15214	8.19408	8.63343	11.5107	10.3729	5.98681	9.5734	11.3016	8.95026	11.4219	11.743	0.7299	0.0037	0.0957	1.07	0.147	-0.8409	0.0063	0.0439	1.0482	-0.7852	0.2142	0.7299	-0.755	0.6759	-0.0123	-0.7937	-0.7485
TCGA-EY-A548	83	27.1816	Endometrioid endometrial adenocarcinoma	Stage IA	G1	430	0	low	1	0	1	10.1353	10.7025	11.2303	11.4521	13.9245	10.6937	3.83367	9.96855	9.47753	11.0077	10.7392	3.15214	8.65856	10.4878	10.3945	10.6675	11.5586	0.0145	0.0107	0.0012	0.0017	0.0056	0.0124	-0.0023	0.004	0.0017	-0.0077	0.0003	0.0145	0.0062	0.0019	0.0012	-0.0029	0.0036
TCGA-EY-A549	78	27.1809	Endometrioid endometrial adenocarcinoma	Stage IA	G3	605	0	low	1	1	1	11.3585	4.66061	11.2106	11.7531	13.5681	10.3139	5.02044	9.83749	9.10923	11.3729	10.5274	3.61551	9.23528	10.4618	10.3113	11.0734	11.1839	-0.0769	-0.0914	-0.0665	0.4631	-0.0848	-0.0964	-0.0782	-0.0868	0.4631	-0.0557	-0.0808	-0.0769	-0.0848	-0.0901	0.4609	-0.0834	-0.074
TCGA-EY-A54A	67	27.0051	Endometrioid endometrial adenocarcinoma	Stage IIIC2	G3	447	0	high	0	1	1	10.2148	10.5671	11.3508	10.4778	13.6527	11.2086	9.99935	10.1948	9.4606	11.7112	11.0685	6.91075	8.79118	10.6156	10.0662	10.7127	11.2292	-0.5975	0.0491	0.1988	-0.0028	0.3954	0.1785	0.0452	-0.0205	-0.0199	0.3856	0.0019	-0.5975	0.2002	0.6357	0.2168	0.2003	-0.6254
TCGA-EY-A5W2	72	32.0204	Endometrioid endometrial adenocarcinoma	Stage IB	G3	516	0	low	1	0	1	9.06736	7.34406	10.7522	11.2278	13.9302	10.2759	4.18559	9.02678	9.22489	11.246	11.0244	3.89054	9.16482	10.0239	10.0468	10.3209	11.4133	0.0107	-0.0173	-0.0209	-0.0207	-0.0211	-0.0182	-0.0198	-0.0207	-0.0119	-0.0215	-0.025	0.0107	-0.0205	-0.0195	-0.0165	-0.0232	-0.0283
TCGA-EY-A72D	87	40.3902	Endometrioid endometrial adenocarcinoma	Stage II	G3	179	0	low	0	1	1	9.56056	11.8904	10.9949	11.5911	13.7691	10.8627	10.4561	9.99878	8.05026	10.7586	11.3852	3.82044	8.40486	11.1705	10.8906	11.5533	11.1144	0.6133	-1.01	-0.306	0.5556	-0.2772	-0.2688	-0.2833	-0.2834	0.823	0.7118	-0.2535	0.6133	-0.2726	0.5208	0.5523	0.2114	-0.2799
TCGA-FI-A2CX	82	21.6441	Endometrioid endometrial adenocarcinoma	Stage IB	G3	2031	0	low	0	0	0	10.1149	11.2156	10.7015	11.6579	12.8805	11.2729	8.82523	10.4508	9.1958	11.5583	11.2904	10.9206	8.59677	11.0659	9.90661	11.3365	10.9428	-0.0456	-0.0418	0.1105	0.1026	0.0226	0.0301	-0.0376	0.0339	0.1067	0.1081	-0.0005	-0.0456	0.0387	0.1817	0.0023	0.0145	-0.0382
TCGA-FI-A2CY	60	47.5624	Mixed serous and endometrioid	Stage IA	G3	2080	0	low	0	1	1	9.68306	11.8572	11.3532	11.0735	13.1755	11.5141	10.4975	9.40852	8.68971	11.917	10.2743	4.94152	9.18004	11.2099	9.55055	11.0072	11.4501	-0.5513	-0.5905	0.0975	0.1033	0.1311	0.1008	0.4076	0.0968	0.0129	-0.6483	0.1711	-0.5513	-0.6198	0.5807	0.1119	-0.6563	-0.6057
TCGA-FI-A2D0	55	54.0779	Endometrioid endometrial adenocarcinoma	Stage IA	G3	1213	0	low	1	0	1	9.52417	11.2986	11.1676	12.2232	12.8793	11.1961	7.81086	10.0872	9.21437	10.8306	11.1504	4.64906	9.00114	10.6499	10.0928	10.6414	11.3532	0.0165	0.0104	0.0526	0.013	0.0244	0.0261	0.0851	0.0085	0.013	-0.0446	0.0109	0.0165	0.0155	0.0339	0.0327	0.0218	0.025
TCGA-FI-A2D2	66	58.8152	Mixed serous and endometrioid	Stage IB	G3	2352	1	low	0	1	1	9.40635	7.58348	11.2522	11.6516	13.2982	11.7479	9.96321	10.4747	9.67848	10.8362	11.0672	5.84745	8.85119	10.6658	10.1482	11.1138	11.5981	0.2657	0.1425	-0.1031	-0.0298	0.6974	0.2117	0.1326	-0.0922	-0.0298	0.0033	0.2636	0.2657	-0.4591	-0.0568	0.2396	0.2342	-0.3937
TCGA-FI-A2D4	44	42.1544	Endometrioid endometrial adenocarcinoma	Stage IIIC	G3	243	1	high	1	1	1	9.67539	6.66003	11.0702	12.0053	13.7722	10.9199	8.09243	10.0799	8.88704	10.676	10.7419	4.44646	8.44275	11.3107	9.74392	10.9279	11.1066	-0.0585	-0.109	-0.1352	0.7373	-0.1007	-0.0782	-0.1301	-0.1121	0.7373	-0.089	-0.0658	-0.0585	-0.0656	-0.1048	-0.1171	-0.1042	-0.0872
TCGA-FI-A2D5	56	35.9375	Endometrioid endometrial adenocarcinoma	Stage IVB	G3	421	1	high	1	0	1	10.9436	7.11285	10.9568	12.6598	13.085	10.4912	4.27513	10.9126	9.32346	10.6099	11.2816	4.16142	8.60409	10.8713	9.79754	11.2055	11.3726	-0.0021	0.0004	0.0311	0.0454	0.0009	0.0433	-0.0157	0.0199	0.0018	0.0132	0.0264	-0.0021	0.0332	-0.0215	0.0173	0.0224	0.0403
TCGA-FI-A2D6	74	34.8944	Endometrioid endometrial adenocarcinoma	Stage IB	G3	767	1	low	1	0	1	9.422	7.51931	11.2354	12.5523	13.5595	11.5367	8.87227	11.2758	8.88707	11.3535	10.9373	4.77905	8.43827	10.6574	10.3022	10.4469	11.5396	0.0103	-0.012	-0.006	-0.0112	0.0021	0.0023	-0.017	-0.0038	-0.0112	-0.0242	0.0056	0.0103	-0.0064	-0.0017	-0.0092	-0.0073	-0.006
TCGA-FI-A2EU	68	32.9507	Serous endometrial adenocarcinoma	Stage IA	G3	2941	0	low	0	1	1	8.80525	10.3595	11.4821	12.485	13.2245	11.4226	8.92925	9.45719	9.52969	11.1659	10.9903	4.78905	9.01093	11.4252	9.78635	11.5505	11.9191	-0.2821	0.1151	0.0976	0.532	0.1494	0.1525	0.1139	-0.6441	0.5285	0.1505	0.4998	-0.2821	-0.4725	0.5274	0.4262	-0.6008	0.1206
TCGA-FI-A2EW	71	32.4219	Serous endometrial adenocarcinoma	Stage IIB	G3	1795	0	low	0	1	1	9.56042	11.7416	11.3479	11.2773	13.3139	11.1586	5.62818	9.05206	8.48117	11.9717	12.1407	7.03367	9.14428	10.1839	10.2866	10.1795	11.3546	0.0533	-0.0818	0.233	-0.0435	0.2663	0.238	-0.0871	0.2195	-0.0435	0.6123	0.2532	0.2628	-0.0704	0.5339	-0.5369	-0.5562	-0.1313
TCGA-FI-A2EX	58	37.5274	Serous endometrial adenocarcinoma	Stage IIIA	G3	284	0	high	1	1	1	9.07068	12.6222	10.9518	11.8046	13.5629	10.9267	7.91698	9.54669	8.77828	11.2095	11.5846	10.0276	8.99301	10.7403	10.7687	9.89333	11.4723	0.4775	-0.2044	0.0104	0.0027	-0.0755	-0.3525	-0.2615	-0.0559	-0.4388	0.4993	-0.0333	0.4775	-0.0194	-0.2626	-0.4761	-0.4511	-0.5116
TCGA-FI-A2EY	63	28.6661	Serous endometrial adenocarcinoma	Stage IIIA	G3	880	1	high	0	1	1	8.90844	12.6726	10.2307	11.409	13.6399	10.5	8.93105	9.4629	7.16697	11.1503	11.658	10.0548	8.66035	10.608	11.13	9.96638	10.9527	0.3157	-0.9967	0.1653	0.2277	0.2685	-0.205	-0.9883	-0.2755	0.224	0.1799	-0.3096	0.3157	-0.3164	0.7492	0.7277	-0.2372	-0.3066
TCGA-FI-A2F4	64	27.1809	Endometrioid endometrial adenocarcinoma	Stage IC	G3	2230	0	low	1	0	1	10.2364	8.2137	11.1634	11.4834	13.1817	10.9424	5.3041	10.5285	9.28001	10.6194	11.0043	4.24921	8.87181	10.418	10.077	10.6898	11.5028	-0.0036	-0.022	-0.0179	-0.0168	-0.019	-0.0176	-0.0291	-0.0187	-0.0181	-0.0429	-0.0141	-0.0036	-0.0143	-0.0112	-0.0173	-0.0153	-0.0159
TCGA-FI-A2F8	64	33.0783	Serous endometrial adenocarcinoma	Stage II	G3	933	0	low	0	1	1	9.04359	11.0417	10.642	11.2019	12.6607	10.3378	7.29736	10.0706	8.31663	10.8988	10.467	5.25607	8.5798	10.4322	9.65562	10.6008	10.7528	-0.151	-0.3491	0.0985	0.0878	0.3525	-0.307	-0.3514	-0.1004	0.0844	-0.3547	-0.3745	-0.151	-0.3861	0.1975	-0.1111	0.4497	-0.3831
TCGA-FI-A2F9	79	32.3265	Endometrioid endometrial adenocarcinoma	Stage IA	G3	1803	0	low	0	1	1	9.95319	12.4055	11.588	12.0708	13.7132	11.0297	9.91316	11.1515	9.38199	11.1881	11.6881	5.08808	8.14481	11.3594	11.3075	11.3547	11.8509	0.4535	0.0074	0.0801	0.3291	0.0791	-0.7723	0.0312	0.078	0.3114	0.6124	0.6063	0.8034	0.139	0.8581	-0.2473	0.1024	-0.1811
TCGA-FI-A3PV	68	34.6809	Serous endometrial adenocarcinoma	Stage IA	High Grade	1249	1	low	0	1	1	10.0669	11.5417	12.0184	11.4266	13.8547	10.5686	7.63895	9.40341	8.74384	11.0185	11.4806	4.4866	8.80156	11.4762	10.6547	10.721	11.7221	0.1643	-0.5118	-0.1769	0.8504	0.3379	-0.535	0.9007	-0.039	0.3562	0.3182	0.2791	0.1643	0.3401	0.5631	-0.5625	-0.1843	-0.5834
TCGA-FI-A3PX	57	31.1419	Serous endometrial adenocarcinoma	Stage IIIC2	High Grade	2384	0	high	0	1	1	10.6852	12.1222	11.4122	11.092	13.8774	10.2675	9.55717	8.90299	9.04846	11.4828	11.4236	6.24408	8.61716	10.4001	9.95148	10.5174	11.326	-0.1753	-0.199	0.176	-0.1768	-0.2313	-0.7001	-0.2381	-0.259	-0.2694	0.4808	-0.2099	-0.1753	0.1416	0.4489	0.1763	-0.1846	-0.7604
TCGA-H5-A2HR	71	0	Endometrioid endometrial adenocarcinoma	Stage IB	G3	53	0	low	0	1	1	8.34171	10.2757	10.2724	10.6234	13.4235	9.41979	3.15214	8.41499	9.08778	10.8516	10.9958	5.00985	9.38983	10.6864	8.74365	9.43748	11.7663	-0.6834	0.043	-0.2515	0.4746	0.4894	0.0665	-0.0175	0.0341	0.0133	0.124	0.0271	-0.6834	0.0787	0.0821	0.0794	-0.5632	-0.741
TCGA-JU-AAVI	61	53.7778	Serous endometrial adenocarcinoma	Stage IIIC1	G3	540	1	high	0	1	1	8.85358	11.3493	10.7304	10.9973	13.5318	10.2394	6.98278	9.63211	8.4877	11.1938	11.39	11.2601	8.85058	10.7148	8.97681	10.4249	11.108	-0.2016	-0.2815	-0.0514	0.1187	-0.3246	-0.0447	-0.2882	-0.2666	0.1142	0.2704	-0.1907	-0.2016	0.2998	0.1158	-0.0424	0.0119	-0.2687
TCGA-K6-A3WQ	60	33.8566	Serous endometrial adenocarcinoma	Stage IVB	G3	427	1	high	0	1	1	9.46455	11.6399	11.1883	11.086	13.893	10.4344	8.5334	9.78378	9.19422	11.1212	10.8676	7.55023	7.96062	10.7444	10.4408	11.0219	10.9149	0.3006	-0.0602	-0.0914	0.2629	0.2477	-0.5906	-0.0546	-0.1081	0.2687	-0.0561	-0.5135	0.3006	-0.0484	0.288	0.2513	-0.0505	-0.5335
TCGA-KJ-A3U4	55	35.2617	Serous endometrial adenocarcinoma	Stage IA	G1	1095	0	low	0	1	1	9.9325	10.9935	11.4739	11.2409	13.809	10.7786	8.92403	9.01682	9.55696	11.4492	10.8676	7.63065	8.87414	10.8598	10.5541	11.0867	11.4766	0.1987	-0.1831	0.2193	0.1913	0.2095	-0.7039	-0.1776	-0.1913	0.1913	0.2013	0.2231	0.1987	0.5217	0.194	0.1589	-0.7143	-0.7512
TCGA-KP-A3VZ	69	20.7008	Serous endometrial adenocarcinoma	Stage IV	High Grade	722	0	high	0	1	1	9.60066	12.7453	11.3121	11.1517	14.2157	10.9458	8.65449	8.48846	9.35354	11.8137	11.2647	10.2286	8.84925	10.4956	10.9785	10.9581	11.4161	0.218	-0.3228	0.2403	-0.2302	0.1286	-0.6831	-0.348	0.1234	-0.288	0.5557	-0.2703	0.218	0.1682	0.8271	-0.2907	-1.0628	-0.2673
TCGA-KP-A3W0	72	35.8177	Serous endometrial adenocarcinoma	Stage IB	G3	404	0	low	0	1	1	9.6026	11.646	10.9762	10.7893	13.8733	11.0974	4.05343	9.8282	8.58936	10.8978	10.9611	5.51559	8.18185	11.5194	10.5697	11.311	11.7085	0.1398	-0.5984	-0.6073	0.6972	0.0714	-0.1032	-0.5982	-0.0228	0.6947	0.1611	0.0354	0.1398	-0.4568	0.8739	0.472	0.0655	-0.4589
TCGA-KP-A3W1	76	22.8374	Serous endometrial adenocarcinoma	Stage IA	G3	288	0	low	0	1	1	9.06322	11.7375	11.2044	11.4802	13.5498	10.2524	8.48351	9.38371	8.47258	11.2011	11.6908	10.7569	8.76695	10.949	10.0085	10.8747	11.4096	0.0526	-0.0642	-0.0792	0.5208	0.0924	-0.2914	-0.074	-0.2792	0.5083	0.4763	0.0576	0.0526	-0.0936	0.4208	0.0943	-0.0929	-0.0793
TCGA-KP-A3W3	72	46.8471	Serous endometrial adenocarcinoma	Stage IB	G3	794	0	low	1	1	1	8.54618	6.69567	11.4672	11.6053	13.8853	10.7494	4.47246	9.57166	9.0531	11.5695	11.9527	4.16451	9.17195	10.7665	10.0306	10.988	11.8145	0.1605	-0.4005	0.1373	0.1311	0.4686	-0.395	0.4918	-1.1385	0.1377	1.0077	-0.3803	0.1361	-0.3713	0.4901	0.0923	-0.3542	0.1272
TCGA-KP-A3W4	63	26.7532	Serous endometrial adenocarcinoma	Stage IIIA	G3	554	1	high	0	1	1	9.99793	11.432	11.4297	11.5517	13.6711	11.3174	7.91456	9.53086	9.45674	11.0922	10.8013	4.66814	8.41675	11.2041	10.319	11.8979	11.3299	0.1253	-0.0518	0.0845	0.7469	-0.0166	-0.1305	-0.0799	0.013	0.8023	0.0373	-0.0849	0.1253	0.054	0.0727	0.0807	-0.4444	0.1031
TCGA-PG-A5BC	72	32.7449	Serous endometrial adenocarcinoma	Stage II	G3	707	0	low	0	1	1	10.4837	12.8944	11.1904	11.0464	13.7391	10.5516	7.82286	10.437	8.64306	11.791	10.505	10.2953	8.7495	10.5086	9.49878	10.6283	11.4204	-0.4822	-0.4652	0.1776	0.1745	0.1891	-0.4614	-0.4695	0.179	0.1745	0.1716	0.164	-0.4822	0.1664	0.9241	-0.4821	0.1881	-0.486
TCGA-PG-A6IB	68	0	Serous endometrial adenocarcinoma	Stage IA	G3	648	0	low	1	0	1	9.10778	9.53817	10.7114	11.5851	14.4542	10.2295	6.17584	9.03635	8.60963	11.5273	10.9861	10.3133	9.12436	10.2781	9.74224	10.3535	11.4915	0.019	-0.0005	-0.0024	0.0006	0.0115	0.0133	0.0035	-0.0011	0.0006	-0.0173	0.0017	0.019	-0.0039	-0.0144	-0.0155	0.025	-0.0196
TCGA-PG-A7D5	62	31.6456	Serous endometrial adenocarcinoma	Stage IA	G3	1177	0	low	0	1	1	9.73937	11.6338	11.4876	11.575	14.1757	10.7351	8.64529	9.69324	9.32759	10.7269	10.9784	5.62574	8.31091	10.6547	10.0919	10.434	11.3136	-0.5012	-0.0703	-0.5289	0.1163	0.2597	-0.1976	0.11	0.0967	0.0938	0.0818	-0.1309	0.0588	-0.5111	0.863	-0.5254	-0.5246	-0.5495
TCGA-PG-A914	73	0	Serous endometrial adenocarcinoma	Stage IA	G3	687	0	low	0	1	1	9.41955	11.3805	11.2087	12.0672	13.7203	11.485	11.2163	8.85851	8.71592	11.0239	11.2439	6.5533	8.48153	10.9617	11.0538	10.9305	11.4516	-0.1094	-0.6136	-0.1152	0.5097	0.247	0.2631	-0.5903	-0.1608	0.4816	0.7043	-0.0623	-0.1094	-0.1182	0.0778	0.9697	-0.5589	0.2532
TCGA-PG-A915	60	0	Serous endometrial adenocarcinoma	Stage IA	G3	249	0	low	0	1	1	9.48382	11.8651	11.5801	11.8213	14.0221	11.8828	9.53039	9.46926	9.40236	11.291	11.4102	7.31428	8.73942	10.8387	9.67191	10.6554	11.8957	-0.6622	-0.1948	0.1244	0.2637	-0.1076	0.321	-0.2018	-0.1561	0.1015	0.1214	-0.069	-0.6622	0.5311	0.2393	-0.1464	-0.6654	-0.3913
TCGA-PG-A916	70	0	Endometrioid endometrial adenocarcinoma	Stage I	G2	522	0	low	0	0	0	10.0349	6.65713	11.2965	12.0808	13.9187	10.8956	6.20634	10.2292	8.85654	11.0164	10.6774	3.91264	8.4584	10.2574	10.6518	10.563	11.2209	0.0125	0.0058	0.0006	0.003	-0.0027	-0.0022	0.0006	0.0024	0.003	-0.0038	-0.0077	0.0125	0.0087	0.0051	-0.0028	0.0048	0.0031
TCGA-PG-A917	74	0	Endometrioid endometrial adenocarcinoma	Stage IA	G2	212	0	low	1	0	1	10.1319	5.26586	11.3926	11.5619	14.4416	10.9076	4.64506	9.8258	9.2491	11.27	10.704	3.15214	8.87454	10.1477	10.1394	10.2765	11.6909	-0.0163	-0.0328	-0.0329	-0.0259	-0.0341	-0.0314	-0.0325	-0.0311	-0.0268	-0.0247	-0.0293	-0.0163	-0.0188	-0.0264	-0.0237	-0.019	-0.0174
TCGA-QF-A5YS	57	30.1021	Mixed serous and endometrioid	Stage II	G2	689	0	low	1	0	1	9.19086	10.1549	10.743	11.3691	13.7271	10.3587	5.17193	9.34188	9.09733	11.4045	10.6455	3.99068	8.63197	10.0225	10.0884	10.0869	11.2435	-0.0032	0.0003	0.0006	0.0025	0.0001	-0.0017	-0.0167	0.0018	0.0009	-0.0076	0.0026	-0.0032	0.0039	0.0051	0.0029	-0.0054	0.0056
TCGA-QF-A5YT	57	50.519	Endometrioid endometrial adenocarcinoma	Stage II	G1	1215	0	low	0	0	0	9.30433	11.3047	10.6626	11.4193	14.2244	10.4229	6.10638	9.25313	9.20005	11.2779	10.628	3.15214	8.40652	10.1378	9.87877	10.514	11.6648	0.0128	0.0055	0.0011	0.0013	0.0186	0.0016	-0.0159	0.004	-0.0007	0.0053	0.0061	0.0128	0.0063	0.0016	0.0069	0.0023	0.0046
TCGA-QS-A5YQ	55	32.4219	Endometrioid endometrial adenocarcinoma	Stage IIIA	G1	759	0	high	1	0	1	9.54709	5.33647	10.6925	11.6167	13.6234	10.137	4.97351	8.98026	8.8123	11.2461	10.9192	4.27086	8.57509	10.0479	9.40185	10.5368	11.4151	0.0005	-0.0031	-0.001	0.0013	0.0087	-0.0004	0.0065	-0.0031	-0.0006	-0.0007	0.0063	0.0005	-0.0105	-0.0045	-0.0015	-0.0019	-0.0059
TCGA-QS-A5YR	61	35.4308	Endometrioid endometrial adenocarcinoma	Stage IIIB	G2	719	0	high	1	0	1	9.03734	8.75171	10.6307	11.4872	13.9157	10.06	5.31676	9.14455	9.03908	11.3407	10.7405	3.91333	8.53477	10.1228	9.62596	10.4872	11.1257	0.0139	-0.0072	-0.0079	0.0036	0.0201	0.01	-0.0088	0.0035	-0.0035	-0.0018	0.0015	0.0139	-0.0025	0.0065	0.0113	-0.0015	-0.0065
TCGA-QS-A744	86	28.6048	Endometrioid endometrial adenocarcinoma	Stage IIIB	G2	451	0	high	0	1	1	9.86797	12.5188	11.2556	11.416	13.9544	11.279	5.75237	10.0647	9.34348	11.3027	10.3616	3.64879	8.6726	11.0915	10.4528	11.3395	11.5543	-0.06	-0.1357	-0.1391	0.4038	-0.1187	-0.1143	-0.1234	-0.1164	0.3622	-0.1269	-0.1085	-0.06	-0.0979	0.4027	-0.0975	-0.113	-0.1066
TCGA-QS-A8F1	85	26.5731	Serous endometrial adenocarcinoma	Stage IIIA	G3	135	1	high	0	1	1	8.17005	10.7543	10.4062	10.6822	12.0346	9.51066	6.97502	8.86956	8.90337	11.8089	11.4943	4.68951	8.91667	9.6486	6.7242	10.8213	11.9063	-0.037	0.5095	0.7134	-0.0592	-0.0783	0.0428	-0.0566	-0.4569	0.0304	0.6892	-0.0596	-0.037	-0.2218	0.2653	0.0374	-0.3919	-0.3815
TCGA-SJ-A6ZI	64	213.499	Endometrioid endometrial adenocarcinoma	Stage IB	G1	631	0	low	1	0	1	9.84613	10.1827	11.3643	11.8192	13.9599	11.13	7.43692	10.0885	9.17796	11.1915	11.0944	3.66262	8.65852	10.3274	9.99508	11.0174	11.395	0.0169	0.0195	0.0129	0.0199	0.0243	0.0123	0.0137	0.0086	0.0168	0.0156	0.0213	0.0169	0.0189	0.0095	0.0205	0.02	0.0113
TCGA-SJ-A6ZJ	61	46.7687	Endometrioid endometrial adenocarcinoma	Stage IB	G2	556	0	low	0	0	0	9.59153	5.75801	10.7063	11.7586	13.8088	10.0921	4.6261	9.80578	8.77533	10.971	10.575	3.93205	8.22722	10.0998	9.99831	9.70355	11.2887	-0.0056	-0.0172	-0.021	-0.0179	-0.0147	-0.0148	-0.0147	-0.023	-0.0214	-0.0382	-0.0335	-0.0056	-0.0211	-0.0187	-0.0227	-0.0385	-0.0295

## Sheet: Supplementary Table 2
Sample_ID	Writers						Readers									Erasers
	METTL3	METTL14	WTAP	KIAA1429	RBM15	ZC3H13	YTHDC1	YTHDC2	YTHDF3	YTHDF1	YTHDF2	HNRNPC	IGF2BP1	IGF2BP2	IGF2BP3	FTO	ALKBH5
TCGA-A5-A0G1	p.Q121H	p.K273K					p.P537T,p.V503A,p.F391F,	p.A537V,p.T1313S			p.G13C				p.P89L,p.S10N
TCGA-A5-A0G2	p.A218V,p.T106M		p.T148T	p.R1349K,p.A519S,p.E239K	p.G790D,-,-	,p.R1345Q,p.Q935H	,p.R689C,p.K565N,p.E259D	p.A302T,p.K1275N,p.S1311P	p.S23S,p.R164I,p.R358H,p.K458T	p.N486D,p.R404H,p.A128A,p.Q41H	p.G141R,p.P385P	p.R64W	p.T119M,p.K213N,p.X228_splice,p.R290C,p.E334K	p.L432L,p.G185S,	p.A237V,p.A152A	p.X325_splice
TCGA-A5-A0GB
TCGA-A5-A0GH				p.F721Lfs*11
TCGA-A5-A0GM
TCGA-A5-A0GP													p.E276K			p.I492I
TCGA-A5-A0R8	-							p.E1372V
TCGA-A5-A0R9						p.G301_R302insLGNDFLAMTPKDRG	p.E331Afs*31,p.H330_E331insI
TCGA-A5-A0RA													p.I83T
TCGA-A5-A0VP
TCGA-A5-A0VQ				p.F721Lfs*11
TCGA-A5-A1OF	p.P371H,p.D88E	p.R456*	p.A159V	p.S861Y,p.E263E	p.R456H,p.A862D	p.R1341*,p.R933C	p.D541V,p.T379T,p.R338C				p.T217A			p.A121T
TCGA-A5-A2K3						p.K970R
TCGA-A5-A2K5	p.R179H	p.R456Q		p.F559L		p.R531Q	-						-		-
TCGA-A5-A2K7													p.D156N
TCGA-A5-A7WJ
TCGA-AJ-A2QO											p.R494H
TCGA-AJ-A3BG	p.R267*									p.R420C
TCGA-AJ-A3BH			-
TCGA-AJ-A3EK				p.R1808H,p.T728I				p.T1056T	p.P268P,-,-	p.R556Q		p.E252*	p.V521M,	,p.D157N,	,p.A283V
TCGA-AJ-A3EL				p.Y1608*				p.R265Q,p.A977T	-					p.I558I,-,-	p.F41C
TCGA-AJ-A3IA
TCGA-AJ-A3OJ				p.F721Lfs*11
TCGA-AJ-A3OK							p.R525C
TCGA-AJ-A3OL
TCGA-AJ-A5DW					p.K87N		,p.A373V	p.D334Y,p.D705Y,p.L925I					,-,-	,p.E70*
TCGA-AJ-A6NU
TCGA-AJ-A8CT				p.R1756*,p.R454*
TCGA-AJ-A8CW
TCGA-AP-A051	p.T146T	p.R228Q	p.S378P	p.C557C	p.A157V	p.M1489I	p.R508H		p.G499G	p.G179R,p.G90R				p.P241H		p.Q41H
TCGA-AP-A054				p.F721Lfs*11
TCGA-AP-A056	p.R508C	p.R354*			p.R487Q	p.R1289I,p.R576*,p.S346F	p.D263Y	p.E208*,p.E377*,p.K712T,-,-p.R911Q,p.D1234Y	p.S23L			p.F54F
TCGA-AP-A059	p.I374I			p.R1793I		p.D1413A,p.R103*	p.E259*,p.E178K	p.R80Q,p.E185K,p.A531V,p.S1166Y		p.V391V	p.N397I		p.Q409Q		,p.G422D		p.S384N
TCGA-AP-A0LD						p.R631C	p.E246E
TCGA-AP-A0LG
TCGA-AP-A0LM		p.K76N,p.V328Ffs*3		p.D1546Y		p.R1158K	p.E331Afs*31,p.H330_E331insI,p.R59Q,p.E25V	p.A33V,p.R911Q	p.A165D,p.W411*	p.A128A	p.I129V		p.R452C	p.A370T,p.A246V
TCGA-AP-A1DK	p.D138D,p.S64G	p.P147S	p.K312E	p.S1366I,p.S1082S		p.R170C	p.Q68H	p.S91N,p.G107*,p.L723S	-	p.G459D			,p.I196T	,p.R597C,p.H282H,	,p.A435T,p.A216T	p.S358S,p.A437V
TCGA-AP-A1DO
TCGA-AP-A1DP					p.R473G								-
TCGA-AP-A1DR										p.E125*	p.D504D
TCGA-AP-A1DV			p.K9T	,p.Q766H,p.T655T,p.R130I		p.R1631*,-,-p.T1150T	p.R666H,p.S164N	p.K1278T	p.G333E,	p.A337A	p.R447H			,p.I310I,p.S81N		p.C338C,p.R473W,
TCGA-AP-A1E0						p.S1533Y		p.R430I					p.G541R
TCGA-AX-A05S				p.S376P						p.R390C			p.L198I
TCGA-AX-A05Z				p.E835*,p.R269Q		,p.R1304*,p.R1261Q,p.K428N,p.K14K	p.D541Y,p.D343Rfs*5,p.R116H	p.E634K,					p.E334D
TCGA-AX-A063		p.R298P		p.F721Lfs*11			p.E246E				p.Y479H
TCGA-AX-A06F	p.R179C				p.S271G,p.S686N	p.R249I	p.R51Q	p.R323Q				p.G93*	p.A283S,	p.L345M			p.L352L
TCGA-AX-A06H
TCGA-AX-A0IW					p.R396C
TCGA-AX-A0J0	p.L580V,p.I503I	p.L190I			p.K203N	,p.R640I		p.E185K,p.E393*,p.E966D,p.N1196T					p.A256T	p.F501L	p.I470L	p.K391Q,
TCGA-AX-A0J1		p.R354*				p.Y1461Y,p.R1311C,p.G997Rfs*8,p.R825H	p.R518Q,p.K43K	p.G746V,p.C862Y		p.P61P	p.R393Q	p.R142H		p.L199M,p.A136V
TCGA-AX-A1C4															p.I302Lfs*17,
TCGA-AX-A1C5						p.R797*,p.S380L	p.R536Q
TCGA-AX-A1C7				p.K1388K
TCGA-AX-A1C9					p.Y608Y											p.R80W
TCGA-AX-A1CE		p.A172A	p.T148T,p.S313S		p.G650*	p.R1349*,p.R933H,p.R725H	p.G702R,p.Q624H,p.R116C	p.X225_splice,p.T330I	,-,-,-,-			,p.G77G		p.P417L	p.N532N,p.A255T	p.R337H,p.S482L
TCGA-AX-A2H2													p.P524Q
TCGA-AX-A2HA						p.K1006Nfs*31		p.V976M
TCGA-AX-A2HC	p.K578N,			p.E527*,p.S496P,p.A444V		p.R559Q	,p.R414I	p.Q552H,p.Q758H,p.R1216K,p.S1378N	p.R520H				p.K300E,p.E334K,	,-,-
TCGA-AX-A2HD				p.E1133D,p.R1052H,p.R658*,p.R446H,p.D329D		p.N1587I,p.G997Dfs*40,p.R93H					p.K178K			p.L378L	p.T405T,	p.A286V
TCGA-AX-A2HG													p.X314_splice
TCGA-AX-A2HJ			-
TCGA-AX-A2IN							p.R699*									p.A437V
TCGA-AX-A3FS			-				p.E223G									p.R445H
TCGA-AX-A3FT	p.H330R											p.P114P
TCGA-AX-A3G3				p.S617S
TCGA-AX-A3G8								p.A261T
TCGA-AX-A3G9													p.R167C,
TCGA-B5-A0JR														p.R523W
TCGA-B5-A0JV										p.G272D
TCGA-B5-A0JY			p.R374Q,	p.E1084D	p.K445T	p.R1341*			p.D408Y				p.T56T,p.S438S,p.R452C,p.N532N		,p.T326N,p.L247F	p.L51I,p.D348N,p.R459Q
TCGA-B5-A0JZ						p.A1141T
TCGA-B5-A0K2						p.R786H
TCGA-B5-A0K6						p.A275T
TCGA-B5-A0K9
TCGA-B5-A11E	p.S310Y	p.A279V		p.G1588*,p.P649H	p.T882T	p.S325F	p.S458S		p.A211V,			,p.K170N		p.N537T,p.P195P,
TCGA-B5-A11H				p.F721Lfs*11
TCGA-B5-A11I						p.P896P								p.K292Rfs*12
TCGA-B5-A11J				p.R1007C									p.R199Q
TCGA-B5-A11N														p.H413N
TCGA-B5-A11O										p.R426S
TCGA-B5-A11U				p.F721Lfs*11
TCGA-B5-A11V									p.Q337Lfs*11
TCGA-B5-A11Y	p.R508H						p.R451C
TCGA-B5-A1MR			p.R79*	,p.R568I,p.R454*,p.D251Y		p.R811R,p.R725C,p.R369H	p.R715*	p.A96T,p.E1163D	p.R582I,			p.S38L
TCGA-B5-A1MW				p.K1465K
TCGA-B5-A1MX		p.R142R	,p.X203_splice	p.G1794*	p.P645P				p.P117Q			p.A290D		p.Q414*		p.C326C	p.P128S
TCGA-B5-A3FA		p.S399L	p.R79*,	p.R1178W,p.S845T,p.A758T,p.M722Yfs*5,p.N598D,p.V76A	p.A552V	p.G1426E,p.D1354D,p.T1139I,p.D1013D,p.R618R	p.R703R	p.T390A,p.D669N,p.V701G,p.K887R,p.I1046M,p.I1303I	p.G471G,-,-,		,p.G21*,p.D422N,p.G453G		p.A243A,p.R551Q,	p.E506E,	p.G425G
TCGA-B5-A3FC		p.R425C	-				,p.N196D	p.R242H	p.S23S,-,-	,p.R506W			p.A382T	,p.S379S,	,p.R290H,p.R86*	p.R337H	p.A333V,
TCGA-B5-A5OC			-			p.R562*							p.K228E,		-
TCGA-BG-A0LX				p.R626M
TCGA-BG-A0M0															p.I302I
TCGA-BG-A0M4
TCGA-BG-A0M8				p.D750Y
TCGA-BG-A0MA								p.L566P
TCGA-BG-A0MG								p.D1204delinsG*IKIY
TCGA-BG-A0MK									p.A74P
TCGA-BG-A0MQ				p.R1768W
TCGA-BG-A0RY		p.R298P
TCGA-BG-A0W1										p.V207I
TCGA-BG-A18B													p.Q409H
TCGA-BG-A220				p.V1267V				p.N1427Kfs*4
TCGA-BG-A221						p.R681W							p.A283V
TCGA-BG-A222				p.F721Lfs*11											-
TCGA-BG-A3EW							p.R525H
TCGA-BK-A13B
TCGA-BK-A26L								p.S652C
TCGA-BK-A4ZD
TCGA-BK-A6W3					p.D934A			p.E185K,p.K1200T					,-,-
TCGA-BS-A0TA											p.V284I
TCGA-BS-A0TC								p.E185K							p.K473T
TCGA-BS-A0TJ								p.G29Afs*8
TCGA-BS-A0U8						p.R1302*
TCGA-BS-A0UF		p.R354*		p.S1367Y,p.Q1171Q,p.E1097*,p.R446C	p.N133H,p.I383V	p.E1041Dfs*17,p.E1041*,p.I962S,p.S600R,p.R453Q		p.E263D,p.E711*,p.X1404_splice		p.V104V		p.S38L		p.A337V,p.K151N		p.L51I
TCGA-BS-A0UJ							p.D566V
TCGA-BS-A0UL											p.Q327H
TCGA-BS-A0UM									p.L71L
TCGA-BS-A0UT						p.E1041Dfs*17,p.E1041*
TCGA-BS-A0UV	p.E442*			p.E1446*,p.R733Q,p.R269Q		p.S1014F,p.D732Y	,p.R154I,p.E124*		p.Q142R	,p.D31Y					p.R469I,p.E62K	p.S482L,
TCGA-BS-A0VI
TCGA-D1-A0ZO			p.F147S
TCGA-D1-A0ZP						p.E771Yfs*19,p.I342_Q343insTEDLT*
TCGA-D1-A0ZR		p.K65*,p.R298P
TCGA-D1-A0ZZ																p.K2Nfs*9
TCGA-D1-A101									p.R358H
TCGA-D1-A103			p.P103S	p.S1787S		p.E1471*,p.E1041Dfs*17,p.E1041*		p.L626L,-,-p.Q774Q,p.A928T		,p.N16T		,p.R12R	p.G212D	p.T531N,p.T479I
TCGA-D1-A15X
TCGA-D1-A163										p.V502A
TCGA-D1-A167				p.T655M	p.R729K								p.P459P
TCGA-D1-A16F										p.F105Lfs*76
TCGA-D1-A16N							p.G600G
TCGA-D1-A16X	p.S511S					p.G816E		p.L1115M	p.D510Y	p.I523I
TCGA-D1-A16Y						p.K14N		p.F599F
TCGA-D1-A174			p.Q66Q					p.M844Wfs*8
TCGA-D1-A177		p.S299_T300del				p.X574_splice
TCGA-D1-A17D
TCGA-D1-A17H																	p.R358W
TCGA-D1-A17L		p.R298P
TCGA-D1-A17Q	p.R471H,p.S184L		p.L119V		p.E609K	p.R946*	p.R695Q,p.K361N	p.E149K,p.E217*,p.K708T				p.R167Q	,p.R219H		p.K346T
TCGA-D1-A1NS
TCGA-D1-A1NY
TCGA-D1-A1NZ						p.G997Rfs*8
TCGA-D1-A1O7						p.R1007H								p.X60_splice
TCGA-D1-A2G0			-	p.S1366Vfs*3
TCGA-DF-A2KN			,p.T321I			p.A1516Lfs*4,p.R1480M					p.E420D		p.P250P,-,-	,p.T531T	p.A444T,
TCGA-DF-A2KU	p.A287V	p.C51C,p.S399L			p.D264Y,p.R963K	p.L1421M		p.K37N,p.D443N,p.G581E,p.A740T,p.R1002Q	p.G183D,p.K282Q,-,-,			p.R167*		p.T215I	p.T405T,p.E262D,p.R171H,p.D137G	,p.A311A
TCGA-DF-A2KV															p.L261M
TCGA-DF-A2KZ				p.S1111Lfs*51
TCGA-DF-A2L0					p.R618R
TCGA-DI-A1BU			-	p.G1108G,p.F721Lfs*11				p.S82S,p.Y595H,p.S753S,p.V1062A					p.V302A,				-
TCGA-E6-A1LX				,p.E1084E,p.E926G,p.K576K,p.R269Q		p.R1631*,p.R1604*,p.R646Q,p.K313T	p.R715*,p.D541A,p.R451C,p.E124K,p.E12*	p.E201*,p.K392T,p.V961I,p.R1002*,p.R1247Q	p.M52L,-,-				p.D156N,-,-	p.F456F		p.E190*,p.E263K
TCGA-E6-A1LZ											p.S113C
TCGA-E6-A1M0
TCGA-E6-A2P8							,p.V70A
TCGA-E6-A2P9
TCGA-EC-A1NJ				p.H1596H
TCGA-EC-A1QX			-	p.P200H	p.G138Afs*35	p.R1349Nfs*15	p.R674W	p.T454S
TCGA-EC-A24G					p.V200I
TCGA-EO-A22R	p.T348T,-,-p.R133Q,p.G60G	p.L243R	p.R79*,-,-	p.S1448R,p.K705K	p.D242Y,	p.R1512*,p.R904C,p.R607I,p.R396*,p.K310N	p.X608_splice,p.E172K	p.E1164K	,p.P128Sfs*3,p.R453H,-,-	p.F99I	p.G282D			p.R226W,p.T120T		p.R473W	p.R393R,-,-
TCGA-EO-A22S
TCGA-EO-A22T						p.S1660N
TCGA-EO-A22U	p.A55T		,p.A159V	-	p.D101N,p.P334L,p.A503A,p.R963R		p.R525H,p.A373A,p.E124K	p.R1247Q	p.R447H	-	p.S138N,p.P265P,p.R357H	p.D268G,p.R167Q	p.A40T,p.E116K,p.R575Q,-,-,-,-		,p.A237V,p.L97M,		p.S300S,
TCGA-EO-A22X	p.I378I			p.S842Y	p.E111D,p.S866R	p.R725C	p.R267Q,p.R51Q	p.T271A,p.S347Y,p.N718H		p.P379P			p.K272N			p.E369*
TCGA-EO-A22Y			p.R162P
TCGA-EO-A3AU									p.A487V
TCGA-EO-A3AV						p.R552Q		p.E201*,p.E966D						-
TCGA-EO-A3AY		p.E49*		p.D1489G,p.L1099I,p.A519V,p.F31C					-
TCGA-EO-A3AZ						p.A777V										p.A286V
TCGA-EO-A3B0			p.P8H		p.S130N,p.N796S			p.I205L,p.E634K	p.R353H	p.S50S	p.E519K		-
TCGA-EO-A3KX					p.E363G	p.D1401G							-
TCGA-EY-A1G8		p.L152F,p.R228Q								p.V206V
TCGA-EY-A1GC
TCGA-EY-A1GD													p.F33L,p.C257C
TCGA-EY-A1GE
TCGA-EY-A1GI						p.R1284*		p.E634K		p.E363K				,p.V122F
TCGA-EY-A1GJ
TCGA-EY-A1GK														p.H181H
TCGA-EY-A1GO									p.L71F
TCGA-EY-A1GU
TCGA-EY-A1H0						p.K1006Nfs*31
TCGA-EY-A215				p.V1204I		p.R1311C,p.R1261*				p.A424T,p.A337A		p.R275W		-			p.R392W,
TCGA-EY-A2OM
TCGA-EY-A2OP
TCGA-EY-A547
TCGA-EY-A548			p.R162P
TCGA-EY-A549					p.P284Lfs*98	p.K279Nfs*8
TCGA-EY-A5W2
TCGA-FI-A2D0				p.E830G		p.R842C,p.R493C	p.R525C	p.E634K	p.R517R			p.I283V	p.T119T	p.A457T	p.E477D
TCGA-FI-A2D4
TCGA-FI-A2D5		p.E40E		p.I1326V,p.H643R,p.E91G	p.Y251H	p.R1304*,p.R1267C,p.S1098F,p.R477W	p.R685Q,p.P641P,p.E227G,	p.N122N,p.L773L,p.D1091D	p.G91G,	p.G13G,p.G13*		p.R12H	p.K538N,	p.R597C,p.A454V,p.R256H,p.N3S
TCGA-FI-A2D6									p.S145S
TCGA-FI-A2EX					p.A469Cfs*7
TCGA-FI-A2F4					p.H545H				p.Q585Q
TCGA-KP-A3W3
TCGA-PG-A6IB					p.R57L
TCGA-PG-A917						p.Y522H					p.R355R		p.A339A
TCGA-QF-A5YS						p.T541M							p.F543L,		p.S357Y
TCGA-QS-A5YQ						p.R725S		p.E767K
TCGA-QS-A5YR				p.R1640H							p.P268Rfs*2
TCGA-SJ-A6ZI						p.L1469V											-
TCGA-SL-A6JA				p.S1366Vfs*3

## Sheet: Supplementary Table 3
Gene	Coefficient
YTHDC2	0.10292
IGF2BP2	0.016854
YTHDC1	0.076608
ALKBH5	0.035357
HNRNPC	0.218399
ZC3H13	-0.356222
IGF2BP3	0.076581
FTO	0.193595
METTL14	-0.508023
WTAP	-0.021123
YTHDF1	0.005304
IGF2BP1	0.094583
RBM15	-0.084237
KIAA1429	0.315145
METTL3	-0.156155

## Sheet: Supplementary Table 4
Gene	NAME	SIZE	ES	NES	NOM p-val	FDR q-val	FWER p-val	RANK AT MAX
IGF2BP1	CYTOPLASMIC STRESS GRANULE%GOCC%GO:0010494	43	0.58249	2.26077	0	0.825041	0.086	893
IGF2BP1	NEGATIVE REGULATION OF TRANSLATION%GOBP%GO:0017148	90	0.525294	2.22184	0	0.569076	0.112	893
IGF2BP1	NEGATIVE REGULATION OF CELLULAR AMIDE METABOLIC PROCESS%GOBP%GO:0034249	106	0.493069	2.0737	0.00200401	1	0.244	4657
IGF2BP1	MRNA 5'-UTR BINDING%GOMF%GO:0048027	22	0.781787	2.06349	0	1	0.253	85
IGF2BP1	REGULATION OF MRNA METABOLIC PROCESS%GOBP%GO:1903311	200	0.377491	1.98291	0.00189753	1	0.406	2183
IGF2BP1	MRNA 3'-UTR BINDING%GOMF%GO:0003730	56	0.523023	1.96989	0.00205339	1	0.432	682
IGF2BP1	TRANSLATION REGULATOR ACTIVITY%GOMF%GO:0045182	39	0.6674	1.95401	0	1	0.468	2183
IGF2BP1	CYTOPLASMIC RIBONUCLEOPROTEIN GRANULE%GOCC%GO:0036464	169	0.441527	1.94678	0	1	0.495	7612
IGF2BP1	RIBONUCLEOPROTEIN GRANULE%GOCC%GO:0035770	180	0.422801	1.91462	0	1	0.58	7612
IGF2BP1	MEIOTIC CELL CYCLE%GOBP%GO:0051321	125	0.590124	1.89044	0	1	0.626	8231
IGF2BP1	GLYOXYLATE METABOLISM AND GLYCINE DEGRADATION%REACTOME%R-HSA-389661.5	31	0.645933	1.86499	0.00191571	1	0.681	2940
IGF2BP1	GENE SILENCING BY RNA%GOBP%GO:0031047	58	0.501904	1.86071	0.00389864	1	0.692	8865
IGF2BP1	REGULATION OF MRNA SPLICING, VIA SPLICEOSOME%GOBP%GO:0048024	57	0.50141	1.84055	0.00990099	1	0.743	3302
IGF2BP1	HYPOXIC AND OXYGEN HOMEOSTASIS REGULATION OF HIF-1-ALPHA%PATHWAY INTERACTION DATABASE NCI-NATURE CURATED DATA%HYPOXIC AND OXYGEN HOMEOSTASIS REGULATION OF HIF-1-ALPHA	16	0.666711	1.83825	0.00393701	1	0.748	367
IGF2BP1	PID_HIF1A_PATHWAY%MSIGDB_C2%PID_HIF1A_PATHWAY	16	0.666711	1.83825	0.00393701	1	0.748	367
IGF2BP1	MEIOTIC CELL CYCLE PROCESS%GOBP%GO:1903046	106	0.587578	1.82578	0	1	0.769	8231
IGF2BP1	DNA METHYLATION%GOBP%GO:0006306	35	0.653604	1.82388	0	1	0.771	7612
IGF2BP1	DNA ALKYLATION%GOBP%GO:0006305	35	0.653604	1.82388	0	1	0.771	7612
IGF2BP1	MEIOTIC NUCLEAR DIVISION%GOBP%GO:0140013	94	0.605135	1.81849	0	1	0.776	8231
IGF2BP1	MEIOTIC CHROMOSOME SEGREGATION%GOBP%GO:0045132	43	0.663652	1.8034	0.00204918	1	0.81	6326
IGF2BP3	GENE SILENCING BY MIRNA%GOBP%GO:0035195	43	0.559785	2.07012	0.00199203	1	0.249	13782
IGF2BP3	NEGATIVE REGULATION OF TRANSLATION%GOBP%GO:0017148	90	0.476752	2.05452	0	1	0.271	8412
IGF2BP3	REGULATION OF CYTOKINESIS%GOBP%GO:0032465	74	0.573743	2.05105	0	1	0.274	12563
IGF2BP3	POSTTRANSCRIPTIONAL GENE SILENCING BY RNA%GOBP%GO:0035194	49	0.548638	2.03543	0.0040568	1	0.297	14156
IGF2BP3	CELL DIVISION SITE PART%GOCC%GO:0032155	41	0.586992	2.02099	0	1	0.326	8197
IGF2BP3	CELL DIVISION SITE%GOCC%GO:0032153	41	0.586992	2.02099	0	0.853744	0.326	8197
IGF2BP3	CLEAVAGE FURROW%GOCC%GO:0032154	33	0.621477	2.00608	0	0.830264	0.344	7361
IGF2BP3	POSTTRANSCRIPTIONAL GENE SILENCING%GOBP%GO:0016441	50	0.536507	2.00464	0.00403226	0.736295	0.35	14156
IGF2BP3	MRNA 3'-UTR BINDING%GOMF%GO:0003730	56	0.543334	1.99067	0	0.736118	0.376	3
IGF2BP3	NEGATIVE REGULATION OF CELLULAR AMIDE METABOLIC PROCESS%GOBP%GO:0034249	106	0.464924	1.98622	0	0.686507	0.383	8412
IGF2BP3	NUCLEAR PORE%GOCC%GO:0005643	62	0.498817	1.95091	0.0229167	0.827709	0.456	16087
IGF2BP3	HALLMARK_MITOTIC_SPINDLE%MSIGDB_C2%HALLMARK_MITOTIC_SPINDLE	199	0.509182	1.94332	0.0147992	0.808073	0.468	11534
IGF2BP3	PROTEIN LOCALIZATION TO CYTOSKELETON%GOBP%GO:0044380	29	0.584156	1.93993	0.0145228	0.766114	0.475	12223
IGF2BP3	ATP-DEPENDENT HELICASE ACTIVITY%GOMF%GO:0008026	88	0.483168	1.93814	0.00842105	0.721129	0.479	18360
IGF2BP3	PURINE NTP-DEPENDENT HELICASE ACTIVITY%GOMF%GO:0070035	88	0.483168	1.93814	0.00842105	0.673054	0.479	18360
IGF2BP3	HELICASE ACTIVITY%GOMF%GO:0004386	105	0.496435	1.93069	0.00854701	0.674022	0.494	18360
IGF2BP3	MRNA 5'-UTR BINDING%GOMF%GO:0048027	22	0.728249	1.9294	0.0063425	0.641727	0.498	3
IGF2BP3	CONDENSED CHROMOSOME%GOCC%GO:0000793	115	0.628916	1.916	0.0040404	0.675306	0.525	9624
IGF2BP3	MITOTIC SPINDLE%GOCC%GO:0072686	80	0.567873	1.91519	0.0186722	0.643999	0.528	10492
IGF2BP3	REGULATION OF MRNA STABILITY%GOBP%GO:0043488	98	0.402199	1.89772	0	0.700931	0.575	72
KIAA1429	UBIQUITIN-LIKE PROTEIN-SPECIFIC PROTEASE ACTIVITY%GOMF%GO:0019783	98	0.533442	2.31015	0	0.30631	0.052	8176
KIAA1429	THIOL-DEPENDENT UBIQUITIN-SPECIFIC PROTEASE ACTIVITY%GOMF%GO:0004843	72	0.589778	2.30967	0	0.154163	0.053	8176
KIAA1429	THIOL-DEPENDENT UBIQUITINYL HYDROLASE ACTIVITY%GOMF%GO:0036459	89	0.538399	2.28438	0	0.139131	0.065	8176
KIAA1429	ATP-DEPENDENT HELICASE ACTIVITY%GOMF%GO:0008026	88	0.571878	2.28384	0	0.104633	0.065	9362
KIAA1429	PURINE NTP-DEPENDENT HELICASE ACTIVITY%GOMF%GO:0070035	88	0.571878	2.28384	0	0.0837062	0.065	9362
KIAA1429	NUCLEAR DNA-DIRECTED RNA POLYMERASE COMPLEX%GOCC%GO:0055029	126	0.488937	2.27611	0	0.0760363	0.072	10808
KIAA1429	HELICASE ACTIVITY%GOMF%GO:0004386	105	0.594296	2.27057	0	0.0681328	0.076	9362
KIAA1429	RNA SECONDARY STRUCTURE UNWINDING%GOBP%GO:0010501	46	0.613833	2.24548	0	0.0757081	0.09	12322
KIAA1429	UBIQUITINYL HYDROLASE ACTIVITY%GOMF%GO:0101005	91	0.528862	2.24161	0	0.0698357	0.092	8176
KIAA1429	DNA-DIRECTED RNA POLYMERASE COMPLEX%GOCC%GO:0000428	127	0.481302	2.23129	0	0.0687186	0.098	10808
KIAA1429	RNA HELICASE ACTIVITY%GOMF%GO:0003724	68	0.549763	2.1949	0	0.0894119	0.119	12322
KIAA1429	REGULATION OF CHROMOSOME ORGANIZATION%GOBP%GO:0033044	258	0.490791	2.18813	0	0.0865552	0.125	9367
KIAA1429	DNA-DIRECTED RNA POLYMERASE II, HOLOENZYME%GOCC%GO:0016591	102	0.464402	2.1838	0	0.0824164	0.126	10586
KIAA1429	MRNA TRANSPORT%GOBP%GO:0051028	106	0.480301	2.18366	0.00972763	0.0766237	0.126	12452
KIAA1429	RNA METHYLATION%GOBP%GO:0001510	49	0.54774	2.18164	0.00398406	0.0727183	0.129	11941
KIAA1429	NUCLEAR PORE%GOCC%GO:0005643	62	0.588161	2.17765	0.00201207	0.070173	0.134	8224
KIAA1429	SUMOYLATION OF DNA DAMAGE RESPONSE AND REPAIR PROTEINS%REACTOME%R-HSA-3108214.2	69	0.590708	2.16945	0.00207039	0.0702496	0.136	10742
KIAA1429	TRANSFERASE COMPLEX, TRANSFERRING PHOSPHORUS-CONTAINING GROUPS%GOCC%GO:0061695	241	0.441713	2.16927	0	0.0664894	0.136	9962
KIAA1429	POSITIVE REGULATION OF CHROMOSOME ORGANIZATION%GOBP%GO:2001252	134	0.46125	2.16801	0	0.0637324	0.14	9367
KIAA1429	RNA POLYMERASE COMPLEX%GOCC%GO:0030880	129	0.471788	2.16596	0	0.061444	0.142	10808
